# Supplementary material for: Ultra-deep long-read metagenomics captures diverse taxonomic and biosynthetic potential of soil microbes
Source: Gigascience. 2025 Oct 24;14:giaf135. doi: 10.1093/gigascience/giaf135 (PMC12690461; doi:10.1093/gigascience/giaf135)
Supplement: giaf135_Supplemental_Files [file giaf135_supplemental_files.zip › Supplementary Table S1.xlsx]

## Sheet: Sheet1
MAG	Completeness	Contamination	classification	Contig_N50	Genome_Size	Total_Contigs	Max_Contig_Length	Quality_Category	NUM_BGC_Regions	Num_tRNA	Num_rRNA	Num_CDS	% GC
all_combined_magscot_cleanbin_000001	99.98	0.05	d__Bacteria;p__Pseudomonadota;c__Gammaproteobacteria;o__Xanthomonadales;f__Rhodanobacteraceae;g__Dokdonella_A;s__	3330030	3952615	5	3330030	High-quality	5	46	3	3426	67
all_combined_magscot_cleanbin_000002	96.53	0.31	d__Bacteria;p__Actinomycetota;c__Actinomycetes;o__Mycobacteriales;f__Jatrophihabitantaceae;g__JALZAI01;s__	2676859	4149940	3	2676859	High-quality	6	49	3	4014	70.9
all_combined_magscot_cleanbin_000003	100	3.69	d__Bacteria;p__Pseudomonadota;c__Gammaproteobacteria;o__Steroidobacterales;f__Steroidobacteraceae;g__Bog-1198;s__	821350	6730690	11	1707162	High-quality	7	45	3	6117	63.1
all_combined_magscot_cleanbin_000004	96.75	0.67	d__Bacteria;p__Acidobacteriota;c__Terriglobia;o__Bryobacterales;f__Bryobacteraceae;g__Palsa-187;s__	8650195	8650195	1	8650195	High-quality	14	58	3	7968	58.9
all_combined_magscot_cleanbin_000005	98.2	0.18	d__Bacteria;p__Pseudomonadota;c__Gammaproteobacteria;o__DSM-16500;f__DSM-16500;g__Aquicella_A;s__	749608	3592754	7	1508459	High-quality	9	46	6	3435	39.6
all_combined_magscot_cleanbin_000006	100	4.67	d__Bacteria;p__Bacteroidota;c__Bacteroidia;o__Chitinophagales;f__Chitinophagaceae;g__Puia;s__	466980	5042422	26	577805	High-quality	6	45	3	4487	44.9
all_combined_magscot_cleanbin_000007	99.13	0.54	d__Bacteria;p__Acidobacteriota;c__Terriglobia;o__Terriglobales;f__Acidobacteriaceae;g__Occallatibacter;s__	3955720	5002513	3	3955720	High-quality	8	83	3	4195	57.7
all_combined_magscot_cleanbin_000008	94.98	0.07	d__Bacteria;p__Acidobacteriota;c__Blastocatellia;o__Pyrinomonadales;f__Pyrinomonadaceae;g__OLB17;s__	667655	3677473	7	830653	High-quality	3	61	3	3389	55.8
all_combined_magscot_cleanbin_000009	99.33	1.63	d__Bacteria;p__Pseudomonadota;c__Gammaproteobacteria;o__Burkholderiales;f__Casimicrobiaceae;g__VBCG01;s__	1046970	3856929	8	1717563	High-quality	6	49	6	3583	67.3
all_combined_magscot_cleanbin_000010	97.98	2.34	d__Bacteria;p__Pseudomonadota;c__Gammaproteobacteria;o__Burkholderiales;f__Casimicrobiaceae;g__PALSA-1003;s__	522639	4336298	10	1348514	High-quality	3	43	3	3985	63.7
all_combined_magscot_cleanbin_000011	97.57	1.69	d__Bacteria;p__Pseudomonadota;c__Gammaproteobacteria;o__Steroidobacterales;f__Steroidobacteraceae;g__FEN-1191;s__	532502	4040507	12	1156549	High-quality	6	49	0	3709	63
all_combined_magscot_cleanbin_000012	100	1.02	d__Bacteria;p__Acidobacteriota;c__Terriglobia;o__Terriglobales;f__Acidobacteriaceae;g__Silvibacterium;s__	998673	7172755	8	1724392	High-quality	11	75	3	6208	58.5
all_combined_magscot_cleanbin_000013	97.04	2.01	d__Bacteria;p__Pseudomonadota;c__Alphaproteobacteria;o__Acetobacterales;f__Acetobacteraceae;g__;s__	261302	10003646	67	585791	High-quality	12	63	2	9948	65.8
all_combined_magscot_cleanbin_000014	99.96	1.45	d__Bacteria;p__Pseudomonadota;c__Alphaproteobacteria;o__Rhizobiales;f__Xanthobacteraceae;g__Pseudolabrys;s__	551626	3469661	9	758090	High-quality	4	49	3	3368	62.1
all_combined_magscot_cleanbin_000015	95.26	0.29	d__Bacteria;p__Myxococcota;c__Polyangia;o__Polyangiales;f__Polyangiaceae;g__JAICXU01;s__	789040	6717765	11	2313760	High-quality	14	45	3	6132	60.8
all_combined_magscot_cleanbin_000016	98.93	11.06	d__Bacteria;p__Pseudomonadota;c__Alphaproteobacteria;o__Acetobacterales;f__Acetobacteraceae;g__Rhodopila;s__	388486	7601425	37	947697	Low-quality	10	52	3	7075	63.1
all_combined_magscot_cleanbin_000017	95.84	0.94	d__Bacteria;p__Acidobacteriota;c__Terriglobia;o__Acidoferrales;f__UBA7541;g__Acidoferrum;s__	2347631	6346538	3	2670060	High-quality	12	57	3	5640	56.3
all_combined_magscot_cleanbin_000018	98.51	7.56	d__Bacteria;p__Pseudomonadota;c__Alphaproteobacteria;o__Rhizobiales;f__Xanthobacteraceae;g__Pseudolabrys;s__	332863	3382184	19	661588	Medium-quality	3	45	2	3354	62.5
all_combined_magscot_cleanbin_000019	98.34	0	d__Bacteria;p__Myxococcota;c__Myxococcia;o__Myxococcales;f__Myxococcaceae;g__JADGRA01;s__	2750400	4521446	2	2750400	High-quality	7	52	3	4039	65.8
all_combined_magscot_cleanbin_000020	100	0.22	d__Bacteria;p__Acidobacteriota;c__Terriglobia;o__Terriglobales;f__SbA1;g__JABCZH01;s__	2444955	4657979	5	2444955	High-quality	5	56	3	4319	56.6
all_combined_magscot_cleanbin_000021	100	6.94	d__Bacteria;p__Pseudomonadota;c__Gammaproteobacteria;o__Xanthomonadales;f__Rhodanobacteraceae;g__Rudaea;s__	457168	5486155	26	657248	Medium-quality	6	59	11	4528	64
all_combined_magscot_cleanbin_000022	93.75	2.98	d__Bacteria;p__Acidobacteriota;c__Terriglobia;o__Acidoferrales;f__UBA7541;g__Acidoferrum;s__	8430913	8430913	1	8430913	High-quality	15	84	3	7755	56.3
all_combined_magscot_cleanbin_000023	96.82	0.03	d__Bacteria;p__Acidobacteriota;c__Terriglobia;o__Acidoferrales;f__UBA7541;g__;s__	3328613	4478210	2	3328613	High-quality	4	51	3	3753	56
all_combined_magscot_cleanbin_000024	91.05	0.35	d__Bacteria;p__Acidobacteriota;c__Terriglobia;o__Acidoferrales;f__UBA7541;g__Palsa-147;s__	1305036	5076921	8	1524878	High-quality	6	49	3	4302	56.9
all_combined_magscot_cleanbin_000025	94.63	0.23	d__Bacteria;p__Desulfobacterota_B;c__Binatia;o__Binatales;f__Binataceae;g__JADMIL01;s__	2296931	4528066	9	2296931	High-quality	10	46	0	4094	60.1
all_combined_magscot_cleanbin_000026	100	0.13	d__Bacteria;p__Acidobacteriota;c__Terriglobia;o__Terriglobales;f__SbA1;g__QIAJ01;s__	770199	5609272	9	2166516	High-quality	7	54	3	4770	57.1
all_combined_magscot_cleanbin_000027	99.97	1.69	d__Bacteria;p__Acidobacteriota;c__Terriglobia;o__Terriglobales;f__Acidobacteriaceae;g__Occallatibacter;s__	1347905	4367142	5	1704570	High-quality	6	49	3	3750	59.1
all_combined_magscot_cleanbin_000028	98	2.07	d__Bacteria;p__Pseudomonadota;c__Alphaproteobacteria;o__Caulobacterales;f__Caulobacteraceae;g__Palsa-881;s__	987090	3936773	5	1730609	High-quality	5	45	3	3815	68.1
all_combined_magscot_cleanbin_000029	99.09	3.09	d__Bacteria;p__Acidobacteriota;c__Terriglobia;o__Terriglobales;f__Acidobacteriaceae;g__Alloacidobacterium;s__	893848	7284254	15	1160848	High-quality	10	53	3	6523	56.7
all_combined_magscot_cleanbin_000030	98.25	6.82	d__Bacteria;p__Pseudomonadota;c__Alphaproteobacteria;o__ATCC43930;f__Stellaceae;g__AP-15;s__	108001	4910110	71	271696	Medium-quality	6	52	6	4646	66.9
all_combined_magscot_cleanbin_000031	97.59	5.92	d__Bacteria;p__Pseudomonadota;c__Alphaproteobacteria;o__Acetobacterales;f__Acetobacteraceae;g__JAMXLO01;s__	404678	7101408	22	1132906	Medium-quality	8	53	3	6701	63.7
all_combined_magscot_cleanbin_000032	97.01	1.55	d__Bacteria;p__Acidobacteriota;c__Terriglobia;o__Acidoferrales;f__UBA7541;g__Palsa-295;s__	2975334	4469707	4	2975334	High-quality	7	50	3	3855	55.6
all_combined_magscot_cleanbin_000033	96.18	0.24	d__Bacteria;p__Acidobacteriota;c__Terriglobia;o__Terriglobales;f__Acidobacteriaceae;g__;s__	321390	3038496	12	592279	High-quality	4	46	3	2729	61
all_combined_magscot_cleanbin_000034	100	0.51	d__Bacteria;p__Acidobacteriota;c__Terriglobia;o__Terriglobales;f__SbA1;g__Sulfotelmatobacter;s__	1684211	5457045	4	1734560	High-quality	11	53	3	4764	56.6
all_combined_magscot_cleanbin_000035	100	3.03	d__Bacteria;p__Acidobacteriota;c__Terriglobia;o__Bryobacterales;f__Bryobacteraceae;g__QHXW01;s__	2001326	7641869	9	2389246	High-quality	10	84	3	6838	59.3
all_combined_magscot_cleanbin_000036	97.72	7.72	d__Bacteria;p__Pseudomonadota;c__Alphaproteobacteria;o__Caulobacterales;f__Caulobacteraceae;g__Palsa-881;s__	525437	4810276	16	872497	Medium-quality	9	41	2	4672	70.2
all_combined_magscot_cleanbin_000037	99.17	3.61	d__Bacteria;p__Myxococcota;c__Polyangia;o__Polyangiales;f__Polyangiaceae;g__;s__	1501770	7717594	7	3329122	High-quality	12	77	3	6833	66.8
all_combined_magscot_cleanbin_000038	98.82	3.17	d__Bacteria;p__Pseudomonadota;c__Alphaproteobacteria;o__Caulobacterales;f__Caulobacteraceae;g__BOG-935;s__	515991	3971770	15	887943	High-quality	3	45	3	4003	69.8
all_combined_magscot_cleanbin_000039	99.44	4.84	d__Bacteria;p__Pseudomonadota;c__Alphaproteobacteria;o__Caulobacterales;f__Caulobacteraceae;g__Palsa-881;s__	394351	4139480	19	1272513	High-quality	4	47	3	3860	68.3
all_combined_magscot_cleanbin_000040	99.94	3.63	d__Bacteria;p__Bacteroidota;c__Bacteroidia;o__Chitinophagales;f__Chitinophagaceae;g__Puia;s__	1020758	6562597	25	1363331	High-quality	2	55	2	5646	52.3
all_combined_magscot_cleanbin_000041	96.08	1.27	d__Bacteria;p__Acidobacteriota;c__Terriglobia;o__Acidoferrales;f__UBA7541;g__Acidoferrum;s__	3999311	7438901	4	3999311	High-quality	14	55	3	6607	56.3
all_combined_magscot_cleanbin_000042	97.88	2.71	d__Bacteria;p__Acidobacteriota;c__Terriglobia;o__Terriglobales;f__Acidobacteriaceae;g__Occallatibacter;s__	456926	4643255	12	1011696	High-quality	6	43	3	3986	59.1
all_combined_magscot_cleanbin_000043	99.34	3.2	d__Bacteria;p__Acidobacteriota;c__Terriglobia;o__Acidoferrales;f__UBA7541;g__Palsa-189;s__	316256	5387822	22	549389	High-quality	5	55	4	4925	58.9
all_combined_magscot_cleanbin_000044	98.93	3.14	d__Bacteria;p__Bacteroidota;c__Bacteroidia;o__Chitinophagales;f__Chitinophagaceae;g__Puia;s__	239840	6059393	40	600994	High-quality	3	42	2	5349	44.3
all_combined_magscot_cleanbin_000045	97.82	0.15	d__Bacteria;p__Myxococcota;c__Myxococcia;o__Myxococcales;f__JAKAPL01;g__;s__	1274340	4481807	7	1998063	High-quality	8	51	3	3911	65.9
all_combined_magscot_cleanbin_000046	99.21	2.94	d__Bacteria;p__Acidobacteriota;c__Terriglobia;o__Bryobacterales;f__Bryobacteraceae;g__CAJCIT01;s__	544678	7671257	25	1614396	High-quality	7	56	3	6772	58.2
all_combined_magscot_cleanbin_000047	97.62	2.42	d__Bacteria;p__Myxococcota;c__Polyangia;o__Palsa-1104;f__Palsa-1104;g__JAQBQH01;s__	832961	8075360	17	1535041	High-quality	13	72	3	7578	68.9
all_combined_magscot_cleanbin_000048	100	5.81	d__Bacteria;p__Pseudomonadota;c__Alphaproteobacteria;o__Micropepsales;f__Micropepsaceae;g__Rhizomicrobium;s__	847069	4476598	7	1643785	Medium-quality	7	57	3	4236	62.3
all_combined_magscot_cleanbin_000049	99.96	3.53	d__Bacteria;p__Acidobacteriota;c__Terriglobia;o__Bryobacterales;f__Bryobacteraceae;g__PALSA-243;s__	290761	9052298	49	604045	High-quality	9	44	0	7907	59.9
all_combined_magscot_cleanbin_000050	97.79	1.48	d__Bacteria;p__Eremiobacterota;c__Eremiobacteria;o__Baltobacterales;f__Baltobacteraceae;g__Cybelea;s__	2058264	3158677	3	2058264	High-quality	4	47	3	3060	64.6
all_combined_magscot_cleanbin_000051	91.14	0.33	d__Bacteria;p__Eremiobacterota;c__Eremiobacteria;o__Baltobacterales;f__Baltobacteraceae;g__Cybelea;s__	559763	3694564	8	832551	High-quality	5	44	3	3485	61.8
all_combined_magscot_cleanbin_000052	94.42	2.56	d__Bacteria;p__Acidobacteriota;c__Terriglobia;o__UBA7540;f__UBA7540;g__Bog-366;s__	373902	5615189	21	791365	High-quality	6	53	3	4961	57.2
all_combined_magscot_cleanbin_000053	97.05	2.51	d__Bacteria;p__Acidobacteriota;c__Terriglobia;o__Acidoferrales;f__UBA7541;g__;s__	713647	3763407	8	1454586	High-quality	5	54	3	3469	62.4
all_combined_magscot_cleanbin_000054	97.47	0.41	d__Bacteria;p__Myxococcota;c__Polyangia;o__Polyangiales;f__Polyangiaceae;g__;s__	1019539	8100898	14	2043220	High-quality	12	66	3	7728	66.1
all_combined_magscot_cleanbin_000055	98.52	4.37	d__Bacteria;p__Acidobacteriota;c__Terriglobia;o__Bryobacterales;f__Bryobacteraceae;g__Palsa-89;s__	394682	7811572	30	910076	High-quality	11	54	3	6955	60.5
all_combined_magscot_cleanbin_000056	99.22	6.4	d__Bacteria;p__Acidobacteriota;c__Terriglobia;o__Terriglobales;f__Acidobacteriaceae;g__PALSA-350;s__	301666	7860925	35	1008123	Medium-quality	13	49	0	6848	58.4
all_combined_magscot_cleanbin_000057	100	5.45	d__Bacteria;p__Acidobacteriota;c__Terriglobia;o__Bryobacterales;f__Bryobacteraceae;g__JAIQFL01;s__	518026	11823001	51	1561982	Medium-quality	8	79	3	10075	61.8
all_combined_magscot_cleanbin_000058	98.72	7	d__Bacteria;p__Pseudomonadota;c__Alphaproteobacteria;o__Rhizobiales;f__Beijerinckiaceae;g__Methylocella;s__Methylocella sp002890675	508334	6744202	34	1122076	Medium-quality	12	89	3	7488	59.5
all_combined_magscot_cleanbin_000059	100	5.31	d__Bacteria;p__Acidobacteriota;c__Terriglobia;o__Terriglobales;f__SbA1;g__Sulfotelmatobacter;s__	939735	6068814	13	1545272	Medium-quality	10	62	3	5304	56.4
all_combined_magscot_cleanbin_000060	97.8	2.79	d__Bacteria;p__Acidobacteriota;c__Terriglobia;o__Bryobacterales;f__Bryobacteraceae;g__Palsa-187;s__	356909	6445395	27	985501	High-quality	7	52	3	5809	59.4
all_combined_magscot_cleanbin_000061	95.45	1.6	d__Bacteria;p__Eremiobacterota;c__Eremiobacteria;o__Baltobacterales;f__Baltobacteraceae;g__Cybelea;s__	673083	3085597	8	931689	High-quality	6	50	3	3090	62
all_combined_magscot_cleanbin_000062	97.95	0.34	d__Bacteria;p__Acidobacteriota;c__Terriglobia;o__Acidoferrales;f__UBA7541;g__Palsa-189;s__	738377	5702370	12	1192401	High-quality	5	53	3	5301	57.2
all_combined_magscot_cleanbin_000063	93.67	3.69	d__Bacteria;p__Actinomycetota;c__Thermoleophilia;o__Solirubrobacterales;f__Solirubrobacteraceae;g__Palsa-465;s__	464623	5601546	18	839605	High-quality	9	42	3	5402	69.1
all_combined_magscot_cleanbin_000064	97.74	0.39	d__Bacteria;p__Myxococcota;c__Polyangia;o__Polyangiales;f__Polyangiaceae;g__Palsa-1150;s__	3548522	6935843	2	3548522	High-quality	15	48	3	6101	68.9
all_combined_magscot_cleanbin_000065	93.5	6.19	d__Bacteria;p__Eremiobacterota;c__Eremiobacteria;o__Baltobacterales;f__Baltobacteraceae;g__Tumulicola;s__	1184227	3413977	9	1220159	Medium-quality	6	48	3	3240	63.4
all_combined_magscot_cleanbin_000066	98.79	3.61	d__Bacteria;p__Acidobacteriota;c__Terriglobia;o__Acidoferrales;f__UBA7541;g__Palsa-360;s__	615542	5548572	12	1511002	High-quality	11	54	3	4764	57.9
all_combined_magscot_cleanbin_000067	93.41	1	d__Bacteria;p__Acidobacteriota;c__Thermoanaerobaculia;o__Multivoradales;f__UBA5704;g__UBA5704;s__	660950	6713657	17	1238927	High-quality	29	54	3	4852	71
all_combined_magscot_cleanbin_000068	97.46	6.02	d__Bacteria;p__Acidobacteriota;c__Terriglobia;o__Acidoferrales;f__UBA7541;g__Palsa-360;s__	544438	5470714	21	1564973	Medium-quality	10	52	3	4769	58
all_combined_magscot_cleanbin_000069	95.76	2.08	d__Bacteria;p__Acidobacteriota;c__Terriglobia;o__Terriglobales;f__Acidobacteriaceae;g__PALSA-350;s__	309949	5058050	21	587270	High-quality	7	61	3	4593	58.3
all_combined_magscot_cleanbin_000070	95.88	0.89	d__Bacteria;p__Acidobacteriota;c__Terriglobia;o__Acidoferrales;f__UBA7541;g__;s__	203797	4125803	27	567421	High-quality	9	49	3	4125	56.3
all_combined_magscot_cleanbin_000071	95.88	3.82	d__Bacteria;p__Eremiobacterota;c__Eremiobacteria;o__Baltobacterales;f__Baltobacteraceae;g__DAIDGS01;s__	724255	4551884	11	1312063	High-quality	5	50	3	4267	62.8
all_combined_magscot_cleanbin_000072	93.46	1.55	d__Bacteria;p__Acidobacteriota;c__Terriglobia;o__Bryobacterales;f__Bryobacteraceae;g__Palsa-187;s__	633068	7961035	26	1560683	High-quality	12	63	3	6880	59.8
all_combined_magscot_cleanbin_000073	96.02	8.41	d__Bacteria;p__Acidobacteriota;c__Terriglobia;o__Bryobacterales;f__Bryobacteraceae;g__Palsa-89;s__	595350	9421256	29	1657173	Medium-quality	12	56	4	8943	57.7
all_combined_magscot_cleanbin_000074	96.12	9.62	d__Bacteria;p__Actinomycetota;c__Actinomycetes;o__Streptosporangiales;f__Streptosporangiaceae;g__Trebonia;s__	299292	7335232	56	1261899	Medium-quality	6	55	6	6898	70.2
all_combined_magscot_cleanbin_000075	96.27	4.38	d__Bacteria;p__Acidobacteriota;c__Terriglobia;o__Bryobacterales;f__Bryobacteraceae;g__Palsa-187;s__	622363	8478872	24	1289824	High-quality	14	87	3	7546	58.6
all_combined_magscot_cleanbin_000076	93.85	2.22	d__Bacteria;p__Actinomycetota;c__Acidimicrobiia;o__Acidimicrobiales;f__Palsa-688;g__PALSA-688;s__	857976	4084618	6	1761529	High-quality	8	48	3	3929	65.7
all_combined_magscot_cleanbin_000077	96.38	3.27	d__Bacteria;p__Pseudomonadota;c__Alphaproteobacteria;o__Caulobacterales;f__Caulobacteraceae;g__Palsa-881;s__	242422	3435519	12	1083478	High-quality	3	43	3	3392	67.8
all_combined_magscot_cleanbin_000078	95.83	2.17	d__Bacteria;p__Pseudomonadota;c__Alphaproteobacteria;o__Sphingomonadales;f__Sphingomonadaceae;g__Sphingomicrobium;s__	273356	2999913	15	404764	High-quality	6	47	3	3265	59.8
all_combined_magscot_cleanbin_000079	95.52	4.24	d__Bacteria;p__Acidobacteriota;c__Terriglobia;o__UBA7540;f__UBA7540;g__Bog-366;s__	678025	7224498	23	1320247	High-quality	7	83	3	6275	57.5
all_combined_magscot_cleanbin_000080	96.88	6.35	d__Bacteria;p__Pseudomonadota;c__Alphaproteobacteria;o__Micropepsales;f__Micropepsaceae;g__Rhizomicrobium;s__	322088	3808632	20	683915	Medium-quality	3	52	3	3795	62.1
all_combined_magscot_cleanbin_000081	94.7	9.09	d__Bacteria;p__Pseudomonadota;c__Alphaproteobacteria;o__Acetobacterales;f__Acetobacteraceae;g__JAMXLO01;s__	466383	7162169	34	778359	Medium-quality	12	55	0	7027	63.8
all_combined_magscot_cleanbin_000082	99.83	4.76	d__Bacteria;p__Acidobacteriota;c__Terriglobia;o__Bryobacterales;f__Bryobacteraceae;g__PALSA-243;s__	319727	7909210	41	1688011	High-quality	5	47	3	6820	59.1
all_combined_magscot_cleanbin_000083	92.59	3.06	d__Bacteria;p__Desulfobacterota_B;c__Binatia;o__Binatales;f__Binataceae;g__JAKAVN01;s__	198912	4277903	26	426178	High-quality	6	39	3	3934	63.7
all_combined_magscot_cleanbin_000084	100	7.53	d__Bacteria;p__Acidobacteriota;c__Terriglobia;o__Bryobacterales;f__Bryobacteraceae;g__Sulfopaludibacter;s__	877726	10028485	21	2099385	Medium-quality	9	53	6	8445	60.8
all_combined_magscot_cleanbin_000085	100	5.79	d__Bacteria;p__Pseudomonadota;c__Alphaproteobacteria;o__Micropepsales;f__Micropepsaceae;g__Rhizomicrobium;s__	377629	4393846	24	561798	Medium-quality	5	49	3	4435	63.9
all_combined_magscot_cleanbin_000086	97.02	18.21	d__Bacteria;p__Acidobacteriota;c__Terriglobia;o__Terriglobales;f__SbA1;g__Sulfotelmatobacter;s__	737895	8132320	26	2103756	Low-quality	16	69	3	7409	55.9
all_combined_magscot_cleanbin_000087	93.63	1.67	d__Bacteria;p__Pseudomonadota;c__Gammaproteobacteria;o__Steroidobacterales;f__Steroidobacteraceae;g__Bog-1198;s__	320618	3766563	18	618633	High-quality	6	53	3	3443	62.9
all_combined_magscot_cleanbin_000088	95.7	0.11	d__Bacteria;p__Acidobacteriota;c__Thermoanaerobaculia;o__UBA5066;f__Gp7-AA6;g__;s__	946771	3987767	7	1228685	High-quality	5	51	3	3684	64.5
all_combined_magscot_cleanbin_000089	92.35	5.25	d__Bacteria;p__Actinomycetota;c__Thermoleophilia;o__Solirubrobacterales;f__Solirubrobacteraceae;g__Palsa-744;s__	937467	3921403	9	1097944	Medium-quality	6	56	3	3641	69.5
all_combined_magscot_cleanbin_000090	94.06	2.08	d__Bacteria;p__Gemmatimonadota;c__Gemmatimonadetes;o__Gemmatimonadales;f__Gemmatimonadaceae;g__Palsa-1248;s__	915161	4765210	14	1565313	High-quality	4	47	3	4161	65
all_combined_magscot_cleanbin_000091	96.6	2.66	d__Bacteria;p__Acidobacteriota;c__Terriglobia;o__Acidoferrales;f__UBA7541;g__Acidoferrum;s__	1032018	5286417	10	1881394	High-quality	8	51	3	4673	57.6
all_combined_magscot_cleanbin_000092	94.37	0.38	d__Bacteria;p__Myxococcota;c__XYA12-FULL-58-9;o__JADLHZ01;f__JADLHZ01;g__;s__	437497	6743492	18	824684	High-quality	13	49	4	6201	60.8
all_combined_magscot_cleanbin_000093	94.28	6.39	d__Bacteria;p__Myxococcota;c__Polyangia;o__Polyangiales;f__Polyangiaceae;g__Palsa-1150;s__	468768	8506173	19	1691740	Medium-quality	16	74	0	7307	67.3
all_combined_magscot_cleanbin_000094	99.72	2.97	d__Bacteria;p__Acidobacteriota;c__Terriglobia;o__Terriglobales;f__Acidobacteriaceae;g__Granulicella;s__	181800	4541414	27	960633	High-quality	8	49	3	4017	61
all_combined_magscot_cleanbin_000095	98.69	9.76	d__Bacteria;p__Bacteroidota;c__Bacteroidia;o__Chitinophagales;f__Chitinophagaceae;g__Puia;s__	378167	8425160	46	876747	Medium-quality	6	65	3	7535	52.5
all_combined_magscot_cleanbin_000096	95.69	0.95	d__Bacteria;p__Fibrobacterota;c__Fibrobacteria;o__UBA11236;f__UBA11236;g__UBA11236;s__	317124	2579234	12	933213	High-quality	4	46	6	2504	59.6
all_combined_magscot_cleanbin_000097	97.44	1.11	d__Bacteria;p__Pseudomonadota;c__Alphaproteobacteria;o__ATCC43930;f__Stellaceae;g__CAIKMD01;s__	179364	5843032	39	437226	High-quality	10	54	3	5763	63.5
all_combined_magscot_cleanbin_000098	96.78	3.6	d__Bacteria;p__Acidobacteriota;c__Terriglobia;o__Terriglobales;f__SbA1;g__Gp1-AA133;s__	862820	5541523	16	1792463	High-quality	8	48	3	4955	58
all_combined_magscot_cleanbin_000099	99.99	8.13	d__Bacteria;p__Acidobacteriota;c__Terriglobia;o__Bryobacterales;f__Bryobacteraceae;g__PALSA-243;s__	215679	8889915	75	630875	Medium-quality	8	52	1	7664	59.8
all_combined_magscot_cleanbin_000100	95.29	11.48	d__Bacteria;p__Pseudomonadota;c__Gammaproteobacteria;o__Steroidobacterales;f__Steroidobacteraceae;g__Bog-1198;s__	184228	5193719	53	520736	Low-quality	8	63	0	5072	61.7
all_combined_magscot_cleanbin_000101	96.06	4.89	d__Bacteria;p__Pseudomonadota;c__Alphaproteobacteria;o__Micropepsales;f__Micropepsaceae;g__Rhizomicrobium;s__	200252	3968580	27	564331	High-quality	4	55	3	4067	61.6
all_combined_magscot_cleanbin_000102	92.65	6.13	d__Bacteria;p__Desulfobacterota_B;c__Binatia;o__Binatales;f__Binataceae;g__;s__	412116	5738576	18	1594504	Medium-quality	13	59	3	5490	59.9
all_combined_magscot_cleanbin_000103	96.63	0.21	d__Bacteria;p__Verrucomicrobiota;c__Verrucomicrobiae;o__Chthoniobacterales;f__UBA10450;g__Udaeobacter;s__	2686284	4020620	4	2686284	High-quality	5	50	3	3815	54.7
all_combined_magscot_cleanbin_000104	93.19	1.56	d__Bacteria;p__Verrucomicrobiota;c__Verrucomicrobiae;o__Chthoniobacterales;f__UBA10450;g__JAICXG01;s__	511695	4186334	11	951216	High-quality	7	49	3	3899	57.2
all_combined_magscot_cleanbin_000105	94.9	4.72	d__Bacteria;p__Pseudomonadota;c__Gammaproteobacteria;o__Burkholderiales;f__Burkholderiaceae;g__Scleromatobacter;s__	252754	6791689	58	582696	High-quality	6	55	3	6345	69
all_combined_magscot_cleanbin_000106	95.14	2.62	d__Bacteria;p__Gemmatimonadota;c__Gemmatimonadetes;o__Gemmatimonadales;f__Gemmatimonadaceae;g__Palsa-1248;s__	612571	4083976	11	1027821	High-quality	3	57	3	3598	64.8
all_combined_magscot_cleanbin_000107	95.33	1.19	d__Bacteria;p__Myxococcota;c__Polyangia;o__Haliangiales;f__Haliangiaceae;g__JABFXX01;s__	1187425	9372879	14	2302760	High-quality	15	65	3	8199	68.8
all_combined_magscot_cleanbin_000108	100	2.13	d__Bacteria;p__Pseudomonadota;c__Alphaproteobacteria;o__Micropepsales;f__Micropepsaceae;g__Rhizomicrobium;s__	372967	4464133	21	812097	High-quality	5	54	3	4331	61.2
all_combined_magscot_cleanbin_000109	97.74	12.01	d__Bacteria;p__Pseudomonadota;c__Gammaproteobacteria;o__Steroidobacterales;f__Steroidobacteraceae;g__Bog-1198;s__	346433	6301188	35	1121016	Low-quality	12	75	3	5611	60.8
all_combined_magscot_cleanbin_000110	95.45	11.33	d__Bacteria;p__Pseudomonadota;c__Gammaproteobacteria;o__Steroidobacterales;f__Steroidobacteraceae;g__13-2-20CM-66-19;s__	209406	10577621	82	544599	Low-quality	23	73	1	9688	62.6
all_combined_magscot_cleanbin_000111	98.93	13.89	d__Bacteria;p__Pseudomonadota;c__Gammaproteobacteria;o__Steroidobacterales;f__Steroidobacteraceae;g__Bog-1198;s__	284690	6353711	36	601671	Low-quality	13	45	3	5812	61.8
all_combined_magscot_cleanbin_000112	95.28	0.31	d__Bacteria;p__Myxococcota;c__Polyangia;o__Polyangiales;f__Polyangiaceae;g__;s__	308647	6629467	32	812158	High-quality	11	51	2	6459	62.2
all_combined_magscot_cleanbin_000113	97.76	1.09	d__Bacteria;p__Acidobacteriota;c__Terriglobia;o__Terriglobales;f__Acidobacteriaceae;g__Silvibacterium;s__Silvibacterium sp013289875	485946	6856689	16	1326797	High-quality	13	58	3	5914	58
all_combined_magscot_cleanbin_000114	100	5.19	d__Bacteria;p__Acidobacteriota;c__Terriglobia;o__Terriglobales;f__Acidobacteriaceae;g__Silvibacterium;s__	801849	7238310	16	1262857	Medium-quality	9	69	3	6392	57.5
all_combined_magscot_cleanbin_000115	89.92	3.7	d__Bacteria;p__Pseudomonadota;c__Gammaproteobacteria;o__Burkholderiales;f__Casimicrobiaceae;g__PALSA-1003;s__	265285	3937374	23	507215	Medium-quality	4	46	5	3799	61.6
all_combined_magscot_cleanbin_000116	92.41	6.91	d__Bacteria;p__Desulfobacterota_B;c__Binatia;o__Binatales;f__Binataceae;g__Binatus;s__	233915	6000419	44	682632	Medium-quality	11	62	3	5658	59.7
all_combined_magscot_cleanbin_000117	95.22	10.94	d__Bacteria;p__Acidobacteriota;c__Terriglobia;o__Terriglobales;f__Koribacteraceae;g__Bog-257;s__	460264	6199666	20	946760	Low-quality	6	62	3	5545	57.8
all_combined_magscot_cleanbin_000118	95.31	1.32	d__Bacteria;p__Acidobacteriota;c__Terriglobia;o__Terriglobales;f__SbA1;g__Sulfotelmatobacter;s__	615118	5242460	14	1809529	High-quality	9	47	3	4788	56.1
all_combined_magscot_cleanbin_000119	91.36	10.22	d__Bacteria;p__Actinomycetota;c__Acidimicrobiia;o__Acidimicrobiales;f__Palsa-688;g__PALSA-693;s__	258975	7828042	53	565160	Low-quality	7	67	3	7892	67.2
all_combined_magscot_cleanbin_000120	90.52	11.64	d__Bacteria;p__Bacteroidota;c__Bacteroidia;o__Sphingobacteriales;f__Sphingobacteriaceae;g__Mucilaginibacter;s__	341019	5123258	28	681800	Low-quality	4	47	6	5040	42.4
all_combined_magscot_cleanbin_000121	92.86	0.49	d__Bacteria;p__Pseudomonadota;c__Gammaproteobacteria;o__Steroidobacterales;f__Steroidobacteraceae;g__Bog-1198;s__	335674	4664231	17	755505	High-quality	6	40	3	4309	60.7
all_combined_magscot_cleanbin_000122	97.24	0.68	d__Bacteria;p__Myxococcota;c__Polyangia;o__Polyangiales;f__Polyangiaceae;g__Palsa-1150;s__	2033233	5131980	3	2254859	High-quality	8	44	3	4610	66.4
all_combined_magscot_cleanbin_000123	95.36	2.33	d__Bacteria;p__Verrucomicrobiota;c__Verrucomicrobiae;o__Limisphaerales;f__Pedosphaeraceae;g__CAIXFN01;s__	424565	5288773	16	973400	High-quality	4	61	0	4724	58.3
all_combined_magscot_cleanbin_000124	97.52	3.47	d__Bacteria;p__Pseudomonadota;c__Alphaproteobacteria;o__Micropepsales;f__Micropepsaceae;g__Rhizomicrobium;s__	845034	4156912	12	951168	High-quality	4	49	3	3982	62.9
all_combined_magscot_cleanbin_000125	92.36	3.62	d__Bacteria;p__Actinomycetota;c__Acidimicrobiia;o__Acidimicrobiales;f__RAAP-2;g__Bog-515;s__	2929139	4879898	5	2929139	High-quality	7	57	3	4507	69.3
all_combined_magscot_cleanbin_000126	95.35	0.67	d__Bacteria;p__Verrucomicrobiota;c__Verrucomicrobiae;o__Chthoniobacterales;f__UBA10450;g__Palsa-1392;s__	783277	3557005	9	1138926	High-quality	4	47	3	3276	62.5
all_combined_magscot_cleanbin_000127	95.49	5.61	d__Bacteria;p__Pseudomonadota;c__Alphaproteobacteria;o__Rhizobiales;f__Beijerinckiaceae;g__Roseiarcus;s__	93676	9227977	151	288584	Medium-quality	15	87	1	8947	63.4
all_combined_magscot_cleanbin_000128	99.31	11.88	d__Bacteria;p__Acidobacteriota;c__Terriglobia;o__Terriglobales;f__Acidobacteriaceae;g__Occallatibacter;s__	156959	7445750	80	484705	Low-quality	8	43	3	6201	59.8
all_combined_magscot_cleanbin_000129	90.73	10.74	d__Bacteria;p__Actinomycetota;c__Actinomycetes;o__Streptosporangiales;f__Streptosporangiaceae;g__JASHPR01;s__	337604	9199038	61	851016	Low-quality	8	78	3	8929	69.9
all_combined_magscot_cleanbin_000130	95.63	0.34	d__Bacteria;p__Acidobacteriota;c__Terriglobia;o__Bryobacterales;f__Bryobacteraceae;g__Palsa-187;s__	1066053	6393848	9	1440003	High-quality	9	49	3	5831	58.4
all_combined_magscot_cleanbin_000131	98.93	0.26	d__Bacteria;p__Acidobacteriota;c__Terriglobia;o__Terriglobales;f__Koribacteraceae;g__Bog-257;s__	2517332	4929034	14	2517332	High-quality	4	50	3	4349	57.7
all_combined_magscot_cleanbin_000132	94.08	5.02	d__Bacteria;p__Verrucomicrobiota;c__Verrucomicrobiae;o__Limisphaerales;f__Pedosphaeraceae;g__JAJPHR01;s__	391316	4673533	17	518191	Medium-quality	5	56	1	4382	60.2
all_combined_magscot_cleanbin_000133	93.05	3.74	d__Bacteria;p__Acidobacteriota;c__Terriglobia;o__Terriglobales;f__Acidobacteriaceae;g__Occallatibacter;s__	575981	6042114	15	1307705	High-quality	6	57	3	5109	58.3
all_combined_magscot_cleanbin_000134	93.75	1.77	d__Bacteria;p__Acidobacteriota;c__Terriglobia;o__Bryobacterales;f__Bryobacteraceae;g__BOG-234;s__	302732	5701283	30	603978	High-quality	10	52	2	5574	59
all_combined_magscot_cleanbin_000135	97.69	13.92	d__Bacteria;p__Acidobacteriota;c__Vicinamibacteria;o__Vicinamibacterales;f__SCN-69-37;g__;s__	164815	6466995	57	628510	Low-quality	13	74	3	6460	66.8
all_combined_magscot_cleanbin_000136	100	7.39	d__Bacteria;p__Acidobacteriota;c__Terriglobia;o__Terriglobales;f__Acidobacteriaceae;g__Edaphobacter;s__	319702	5705087	44	563041	Medium-quality	5	51	0	4769	58.9
all_combined_magscot_cleanbin_000137	98.88	13.92	d__Bacteria;p__Acidobacteriota;c__Terriglobia;o__Terriglobales;f__Koribacteraceae;g__Bog-257;s__	305475	6266563	29	613846	Low-quality	5	54	6	5398	58.5
all_combined_magscot_cleanbin_000138	100	8.81	d__Bacteria;p__Acidobacteriota;c__Terriglobia;o__Terriglobales;f__Acidobacteriaceae;g__Occallatibacter;s__	249989	6343528	35	532913	Medium-quality	8	48	3	5434	57.9
all_combined_magscot_cleanbin_000139	91.73	7.03	d__Bacteria;p__Pseudomonadota;c__Gammaproteobacteria;o__REEB76;f__REEB76;g__;s__	279530	2971826	19	382654	Medium-quality	3	59	3	2934	63.4
all_combined_magscot_cleanbin_000140	94.41	2.59	d__Bacteria;p__Verrucomicrobiota;c__Verrucomicrobiae;o__Limisphaerales;f__UBA11358;g__UBA11358;s__	649721	7124660	23	1076311	High-quality	6	61	3	6210	53.7
all_combined_magscot_cleanbin_000141	93.05	5.65	d__Bacteria;p__Acidobacteriota;c__Terriglobia;o__Terriglobales;f__Acidobacteriaceae;g__Occallatibacter;s__	410304	4977028	22	698789	Medium-quality	6	56	3	4623	58.9
all_combined_magscot_cleanbin_000142	99.99	5.21	d__Bacteria;p__Acidobacteriota;c__Terriglobia;o__Bryobacterales;f__Bryobacteraceae;g__PALSA-129;s__	259572	9201897	52	904614	Medium-quality	12	55	6	7947	61.8
all_combined_magscot_cleanbin_000143	94.42	0.05	d__Bacteria;p__Pseudomonadota;c__Alphaproteobacteria;o__Rickettsiales;f__;g__;s__	1314499	1314499	1	1314499	High-quality	0	38	3	1080	41.7
all_combined_magscot_cleanbin_000144	97.07	18.09	d__Bacteria;p__Pseudomonadota;c__Gammaproteobacteria;o__Xanthomonadales;f__Rhodanobacteraceae;g__Rudaea;s__	201642	4071468	48	344736	Low-quality	6	51	2	3735	59.9
all_combined_magscot_cleanbin_000145	99.73	0.23	d__Bacteria;p__Acidobacteriota;c__Terriglobia;o__Terriglobales;f__SbA1;g__Sulfotelmatobacter;s__	668038	6118448	17	1162795	High-quality	8	83	3	5398	58
all_combined_magscot_cleanbin_000146	92.6	4.59	d__Bacteria;p__Bacteroidota;c__Bacteroidia;o__Pasla-948_A;f__Palsa-948_A;g__JABEUT01;s__	280093	3880039	22	423172	High-quality	2	43	3	3733	39.6
all_combined_magscot_cleanbin_000147	97.29	2.89	d__Bacteria;p__Verrucomicrobiota;c__Verrucomicrobiae;o__Opitutales;f__Opitutaceae;g__Didemnitutus;s__	431772	4562581	23	991276	High-quality	4	51	0	4175	61.6
all_combined_magscot_cleanbin_000148	97.68	0.06	d__Bacteria;p__Planctomycetota;c__Planctomycetia;o__Planctomycetales;f__Planctomycetaceae;g__;s__	667288	10503076	37	1761997	High-quality	15	99	3	8469	61.5
all_combined_magscot_cleanbin_000149	91.24	4.24	d__Bacteria;p__Acidobacteriota;c__Terriglobia;o__Acidoferrales;f__UBA7541;g__Acidoferrum;s__	817235	5743658	25	1274160	High-quality	9	50	3	5174	54.3
all_combined_magscot_cleanbin_000150	93.5	7.01	d__Bacteria;p__Acidobacteriota;c__Terriglobia;o__Bryobacterales;f__Bryobacteraceae;g__CAJCIT01;s__	269175	8133348	45	1303477	Medium-quality	12	53	1	7540	57.5
all_combined_magscot_cleanbin_000151	90.4	5.81	d__Bacteria;p__Pseudomonadota;c__Gammaproteobacteria;o__Steroidobacterales;f__Steroidobacteraceae;g__13-2-20CM-66-19;s__	501198	4688263	26	719244	Medium-quality	8	48	0	4333	67.5
all_combined_magscot_cleanbin_000152	92.18	11.58	d__Bacteria;p__Pseudomonadota;c__Gammaproteobacteria;o__Steroidobacterales;f__Steroidobacteraceae;g__FEN-1191;s__	207512	4580736	33	430646	Low-quality	7	51	0	4377	64.6
all_combined_magscot_cleanbin_000153	96.25	14.83	d__Bacteria;p__Pseudomonadota;c__Gammaproteobacteria;o__Steroidobacterales;f__Steroidobacteraceae;g__13-2-20CM-66-19;s__	446624	5041954	19	859243	Low-quality	10	65	3	4568	67.2
all_combined_magscot_cleanbin_000154	97.95	14.65	d__Bacteria;p__Acidobacteriota;c__Terriglobia;o__Terriglobales;f__Acidobacteriaceae;g__Granulicella;s__	237842	6378549	45	432688	Low-quality	9	52	3	5853	60.1
all_combined_magscot_cleanbin_000155	93.42	5.19	d__Bacteria;p__Acidobacteriota;c__Terriglobia;o__Terriglobales;f__Acidobacteriaceae;g__Acidisarcina;s__	386083	7944469	37	1204792	Medium-quality	12	61	0	7083	58.3
all_combined_magscot_cleanbin_000156	86.64	11.91	d__Bacteria;p__Myxococcota;c__Polyangia;o__Fen-1088;f__Fen-1088;g__JADGRB01;s__	104786	3778186	55	269505	Low-quality	8	26	1	3256	69.5
all_combined_magscot_cleanbin_000157	93.11	8.81	d__Bacteria;p__Acidobacteriota;c__Terriglobia;o__Acidoferrales;f__UBA7541;g__Palsa-295;s__	220737	5794877	31	700576	Medium-quality	8	63	3	5043	58.3
all_combined_magscot_cleanbin_000158	100	10.57	d__Bacteria;p__Acidobacteriota;c__Terriglobia;o__Terriglobales;f__SbA1;g__Sulfotelmatobacter;s__	257235	6663900	42	573114	Low-quality	12	67	4	5699	58.1
all_combined_magscot_cleanbin_000159	97.09	5.74	d__Bacteria;p__Acidobacteriota;c__Terriglobia;o__Terriglobales;f__SbA1;g__Sulfotelmatobacter;s__	481179	6580962	21	836989	Medium-quality	15	86	3	5601	58.5
all_combined_magscot_cleanbin_000160	96.11	3.26	d__Bacteria;p__Verrucomicrobiota;c__Verrucomicrobiae;o__Opitutales;f__Opitutaceae;g__Palsa-1447;s__	698707	4226470	13	1196202	High-quality	4	45	3	3575	64.6
all_combined_magscot_cleanbin_000161	88.87	3.81	d__Bacteria;p__Actinomycetota;c__Acidimicrobiia;o__Acidimicrobiales;f__Palsa-688;g__PALSA-693;s__	567739	4969582	26	735497	Medium-quality	10	42	3	4830	67.9
all_combined_magscot_cleanbin_000162	90.2	5.77	d__Bacteria;p__Myxococcota;c__Polyangia;o__Haliangiales;f__Haliangiaceae;g__JABFXX01;s__	589366	9465724	28	1784704	Medium-quality	13	85	3	8506	69.5
all_combined_magscot_cleanbin_000163	94.73	7.18	d__Bacteria;p__Pseudomonadota;c__Alphaproteobacteria;o__Rhizobiales;f__Beijerinckiaceae;g__GAS188;s__	139978	6295952	84	474068	Medium-quality	9	51	3	6238	63.4
all_combined_magscot_cleanbin_000164	95.98	2.97	d__Bacteria;p__Bacteroidota;c__Bacteroidia;o__Cytophagales;f__Cyclobacteriaceae;g__ELB16-189;s__	276130	4682111	30	589317	High-quality	1	49	6	4669	41.3
all_combined_magscot_cleanbin_000165	100	12.35	d__Bacteria;p__Acidobacteriota;c__Terriglobia;o__Terriglobales;f__SbA1;g__JABDBE01;s__	176179	7486107	78	904444	Low-quality	10	53	3	6967	56.4
all_combined_magscot_cleanbin_000166	93.71	14.42	d__Bacteria;p__Pseudomonadota;c__Gammaproteobacteria;o__Burkholderiales;f__Burkholderiaceae;g__Schlegelella_A;s__	183810	5134273	41	487305	Low-quality	2	51	3	4941	68.5
all_combined_magscot_cleanbin_000167	99.36	30.32	d__Bacteria;p__Acidobacteriota;c__Terriglobia;o__Terriglobales;f__Acidobacteriaceae;g__Acidicapsa;s__	181105	8055945	73	772261	Low-quality	9	58	3	6906	57.4
all_combined_magscot_cleanbin_000168	94.12	1.59	d__Bacteria;p__Pseudomonadota;c__Alphaproteobacteria;o__Micropepsales;f__Micropepsaceae;g__Rhizomicrobium;s__	509446	3469581	7	1010402	High-quality	2	42	3	3509	60.4
all_combined_magscot_cleanbin_000169	92.39	3.94	d__Bacteria;p__Verrucomicrobiota;c__Verrucomicrobiae;o__Limisphaerales;f__UBA11358;g__UBA11358;s__	872481	5499772	9	1465202	High-quality	6	62	3	4818	55.3
all_combined_magscot_cleanbin_000170	87.8	2.75	d__Bacteria;p__Myxococcota;c__Polyangia;o__Polyangiales;f__Polyangiaceae;g__;s__	1178874	10628203	17	2748573	Medium-quality	17	76	3	9035	69.8
all_combined_magscot_cleanbin_000171	93.9	5.89	d__Bacteria;p__Verrucomicrobiota;c__Verrucomicrobiae;o__Limisphaerales;f__Pedosphaeraceae;g__CAIXFN01;s__	204853	9021928	80	466150	Medium-quality	9	143	1	8874	59.3
all_combined_magscot_cleanbin_000172	97.83	9.76	d__Bacteria;p__Myxococcota;c__Polyangia;o__Polyangiales;f__Polyangiaceae;g__PMG-095;s__	369342	8550637	35	829005	Medium-quality	15	68	0	7517	64.1
all_combined_magscot_cleanbin_000173	88.59	0.52	d__Bacteria;p__Eremiobacterota;c__Eremiobacteria;o__Baltobacterales;f__Baltobacteraceae;g__JAFAXE01;s__	222640	3646250	19	410541	Medium-quality	4	42	3	3503	65.4
all_combined_magscot_cleanbin_000174	94.37	7.72	d__Bacteria;p__Gemmatimonadota;c__Gemmatimonadetes;o__Gemmatimonadales;f__GWC2-71-9;g__Palsa-1233;s__	194174	3471021	26	516796	Medium-quality	4	46	3	3455	65.5
all_combined_magscot_cleanbin_000175	94.96	10.44	d__Bacteria;p__Gemmatimonadota;c__Gemmatimonadetes;o__Gemmatimonadales;f__Gemmatimonadaceae;g__Palsa-1248;s__	550602	4902632	27	1432035	Low-quality	5	62	3	4476	66.4
all_combined_magscot_cleanbin_000176	99.83	8.49	d__Bacteria;p__Acidobacteriota;c__Terriglobia;o__Terriglobales;f__Acidobacteriaceae;g__Occallatibacter;s__	435530	7200100	18	1220090	Medium-quality	11	87	3	6160	57.3
all_combined_magscot_cleanbin_000177	88.66	2.27	d__Bacteria;p__Acidobacteriota;c__Thermoanaerobaculia;o__Multivoradales;f__UBA5704;g__UBA5704;s__	658260	6842312	19	1098972	Medium-quality	19	55	3	5541	70.9
all_combined_magscot_cleanbin_000178	92.85	8.16	d__Bacteria;p__Acidobacteriota;c__Terriglobia;o__Bryobacterales;f__Bryobacteraceae;g__CAJCIT01;s__	157693	11212205	96	964832	Medium-quality	17	85	0	10965	56.9
all_combined_magscot_cleanbin_000179	81.94	3.56	d__Bacteria;p__Actinomycetota;c__Actinomycetes;o__Mycobacteriales;f__Nakamurellaceae;g__Nakamurella;s__	153059	4223694	45	316826	Medium-quality	4	39	6	4139	66.8
all_combined_magscot_cleanbin_000180	94.05	0.51	d__Bacteria;p__Eremiobacterota;c__Eremiobacteria;o__Baltobacterales;f__Baltobacteraceae;g__Cybelea;s__	348117	3386905	17	960360	High-quality	7	48	3	3281	62
all_combined_magscot_cleanbin_000181	94.95	3.92	d__Bacteria;p__Planctomycetota;c__Phycisphaerae;o__WQYP01;f__WQYP01;g__WQYP01;s__	620837	6485402	18	892065	High-quality	10	86	3	5933	59.8
all_combined_magscot_cleanbin_000182	93.74	16.61	d__Bacteria;p__Verrucomicrobiota;c__Verrucomicrobiae;o__Limisphaerales;f__Pedosphaeraceae;g__;s__	526879	5979472	27	1223192	Low-quality	7	76	0	5437	57.7
all_combined_magscot_cleanbin_000183	88.8	3.69	d__Bacteria;p__Pseudomonadota;c__Alphaproteobacteria;o__Micropepsales;f__Micropepsaceae;g__Rhizomicrobium;s__	200593	4352213	33	539330	Medium-quality	3	39	3	4083	62.5
all_combined_magscot_cleanbin_000184	93.32	6.72	d__Bacteria;p__Bacteroidota;c__Bacteroidia;o__Chitinophagales;f__Chitinophagaceae;g__Puia;s__	287449	8480203	64	672220	Medium-quality	5	47	3	7551	53.2
all_combined_magscot_cleanbin_000185	95.59	12.95	d__Bacteria;p__Acidobacteriota;c__Terriglobia;o__Terriglobales;f__Acidobacteriaceae;g__Occallatibacter;s__	427726	5256685	17	1271173	Low-quality	6	66	6	4388	58.9
all_combined_magscot_cleanbin_000186	99.08	15.83	d__Bacteria;p__Pseudomonadota;c__Alphaproteobacteria;o__Reyranellales;f__Reyranellaceae;g__Reyranella;s__	156773	8515959	89	425479	Low-quality	12	48	3	7973	66.5
all_combined_magscot_cleanbin_000187	95.06	6.91	d__Bacteria;p__Acidobacteriota;c__Terriglobia;o__Terriglobales;f__SbA1;g__Sulfotelmatobacter;s__	343308	5666907	23	937928	Medium-quality	8	74	3	4896	57.3
all_combined_magscot_cleanbin_000188	98.87	11.48	d__Bacteria;p__Bacteroidota;c__Bacteroidia;o__Chitinophagales;f__Chitinophagaceae;g__Puia;s__	478184	5653652	32	792309	Low-quality	3	56	3	5092	43.6
all_combined_magscot_cleanbin_000189	96.2	18.69	d__Bacteria;p__Gemmatimonadota;c__Gemmatimonadetes;o__Gemmatimonadales;f__Gemmatimonadaceae;g__JAQBQB01;s__	349856	7362284	35	846604	Low-quality	5	67	3	6671	66.1
all_combined_magscot_cleanbin_000190	89.89	8.2	d__Bacteria;p__Bacteroidota;c__Kapaibacteriia;o__Palsa-1295;f__Palsa-1295;g__PALSA-1295;s__	677925	3518620	7	1146603	Medium-quality	1	46	3	3101	49.6
all_combined_magscot_cleanbin_000191	82.74	3.73	d__Bacteria;p__Pseudomonadota;c__Gammaproteobacteria;o__REEB76;f__REEB76;g__;s__	262075	2669681	20	382084	Medium-quality	2	32	3	2785	63.6
all_combined_magscot_cleanbin_000192	84.49	7.92	d__Bacteria;p__Acidobacteriota;c__Terriglobia;o__Acidoferrales;f__UBA7541;g__Palsa-360;s__	214990	6052300	55	395269	Medium-quality	8	61	3	5705	55.1
all_combined_magscot_cleanbin_000193	90.24	2.84	d__Bacteria;p__Acidobacteriota;c__Terriglobia;o__Terriglobales;f__Koribacteraceae;g__Bog-257;s__	201753	4416493	36	442148	High-quality	4	49	1	4174	58.5
all_combined_magscot_cleanbin_000194	93.12	0.52	d__Bacteria;p__Pseudomonadota;c__Alphaproteobacteria;o__Caulobacterales;f__Caulobacteraceae;g__Phenylobacterium;s__	582403	4498241	9	1054214	High-quality	2	44	3	4381	62.8
all_combined_magscot_cleanbin_000195	94.02	12.43	d__Bacteria;p__Bacteroidota;c__Bacteroidia;o__Chitinophagales;f__Chitinophagaceae;g__Parafilimonas;s__	144349	6089771	74	473297	Low-quality	8	49	3	5868	37.9
all_combined_magscot_cleanbin_000196	99.35	11.69	d__Bacteria;p__Myxococcota;c__Polyangia;o__Polyangiales;f__Polyangiaceae;g__Palsa-1150;s__	396320	7887349	38	1011941	Low-quality	12	55	3	7201	70.4
all_combined_magscot_cleanbin_000197	96.34	11.49	d__Bacteria;p__Acidobacteriota;c__Vicinamibacteria;o__Vicinamibacterales;f__UBA2999;g__Gp6-AA45;s__	264457	6634451	48	637748	Low-quality	7	62	3	6193	65
all_combined_magscot_cleanbin_000198	98.39	14.79	d__Bacteria;p__Acidobacteriota;c__Terriglobia;o__Bryobacterales;f__Bryobacteraceae;g__Palsa-89;s__	861339	7196013	13	1355034	Low-quality	15	73	3	6602	59.4
all_combined_magscot_cleanbin_000199	91.02	5.55	d__Bacteria;p__Acidobacteriota;c__Terriglobia;o__Bryobacterales;f__Bryobacteraceae;g__Palsa-89;s__	247958	7015721	38	669131	Medium-quality	11	38	0	6426	58.6
all_combined_magscot_cleanbin_000200	87.59	9.47	d__Bacteria;p__Pseudomonadota;c__Alphaproteobacteria;o__Acetobacterales;f__Acetobacteraceae;g__JAMXLO01;s__	270492	8278038	45	768287	Medium-quality	9	51	3	8020	63.1
all_combined_magscot_cleanbin_000201	94.07	0.23	d__Bacteria;p__Acidobacteriota;c__Terriglobia;o__Terriglobales;f__SbA1;g__Sulfotelmatobacter;s__	1294502	5191224	10	1402560	High-quality	11	62	3	4488	57.6
all_combined_magscot_cleanbin_000202	92.27	8.44	d__Bacteria;p__Planctomycetota;c__Planctomycetia;o__Pirellulales;f__Thermoguttaceae;g__JANXQG01;s__	310595	8797610	44	631767	Medium-quality	13	113	3	7311	60.5
all_combined_magscot_cleanbin_000203	82.24	17.67	d__Bacteria;p__Actinomycetota;c__Acidimicrobiia;o__Acidimicrobiales;f__Palsa-688;g__Fen-671;s__	225913	8158139	49	784249	Low-quality	10	76	3	7865	64.9
all_combined_magscot_cleanbin_000204	90.06	11.89	d__Bacteria;p__Pseudomonadota;c__Alphaproteobacteria;o__Caulobacterales;f__Caulobacteraceae;g__BOG-938;s__	236589	4614883	29	434191	Low-quality	7	46	0	4646	68.4
all_combined_magscot_cleanbin_000205	95.25	16.13	d__Bacteria;p__Actinomycetota;c__Actinomycetes;o__Streptosporangiales;f__Streptosporangiaceae;g__Palsa-504;s__	445443	8065742	38	756171	Low-quality	7	81	3	7589	70.4
all_combined_magscot_cleanbin_000206	88.62	8.77	d__Bacteria;p__Myxococcota;c__Polyangia;o__Polyangiales;f__Polyangiaceae;g__PALSA-1152;s__	419352	10965231	50	1152634	Medium-quality	18	70	3	9850	69.5
all_combined_magscot_cleanbin_000207	92.49	7.82	d__Bacteria;p__Acidobacteriota;c__Terriglobia;o__Bryobacterales;f__Bryobacteraceae;g__BOG-234;s__	352541	7345496	32	969202	Medium-quality	11	81	3	6989	58.7
all_combined_magscot_cleanbin_000208	93.52	13.36	d__Bacteria;p__Pseudomonadota;c__Alphaproteobacteria;o__ATCC43930;f__Stellaceae;g__AP-15;s__	182907	5412038	40	612619	Low-quality	4	50	3	5277	64.8
all_combined_magscot_cleanbin_000209	87.39	4.3	d__Bacteria;p__Actinomycetota;c__Thermoleophilia;o__Solirubrobacterales;f__Solirubrobacteraceae;g__Palsa-744;s__	231979	3377996	17	448542	Medium-quality	6	47	0	3382	66.1
all_combined_magscot_cleanbin_000210	94.1	6.4	d__Bacteria;p__Verrucomicrobiota;c__Verrucomicrobiae;o__Limisphaerales;f__;g__;s__	314947	5556391	31	940735	Medium-quality	9	41	3	4714	55.8
all_combined_magscot_cleanbin_000211	86.22	3.01	d__Bacteria;p__Pseudomonadota;c__Alphaproteobacteria;o__Acetobacterales;f__Acetobacteraceae;g__Palsa-883;s__	335514	6207395	31	715126	Medium-quality	13	43	3	6243	65
all_combined_magscot_cleanbin_000212	92.54	6.48	d__Bacteria;p__Acidobacteriota;c__Terriglobia;o__Acidoferrales;f__UBA7541;g__Palsa-189;s__	327700	4876038	33	523157	Medium-quality	6	55	4	4522	60.6
all_combined_magscot_cleanbin_000213	91.04	7.6	d__Bacteria;p__Acidobacteriota;c__Terriglobia;o__Acidoferrales;f__UBA7541;g__Palsa-360;s__	313912	5417214	28	675925	Medium-quality	8	62	3	5083	56.3
all_combined_magscot_cleanbin_000214	93.85	8.78	d__Bacteria;p__Acidobacteriota;c__Terriglobia;o__Bryobacterales;f__Bryobacteraceae;g__Palsa-187;s__	324532	7264289	32	861761	Medium-quality	11	67	3	6614	58.1
all_combined_magscot_cleanbin_000215	87.34	3.41	d__Bacteria;p__Actinomycetota;c__Thermoleophilia;o__Gaiellales;f__Gaiellaceae;g__PALSA-600;s__	952104	3259983	6	1065917	Medium-quality	0	44	2	3310	69
all_combined_magscot_cleanbin_000216	91.95	5	d__Bacteria;p__Verrucomicrobiota;c__Verrucomicrobiae;o__Chthoniobacterales;f__UBA10450;g__;s__	302870	3494909	16	668775	Medium-quality	4	46	3	3208	58
all_combined_magscot_cleanbin_000217	89.88	3.23	d__Bacteria;p__Verrucomicrobiota;c__Verrucomicrobiae;o__Limisphaerales;f__Pedosphaeraceae;g__JAQGPB01;s__	283817	5990384	30	766049	Medium-quality	7	58	3	5326	55.3
all_combined_magscot_cleanbin_000218	97.29	27.52	d__Bacteria;p__Actinomycetota;c__Actinomycetes;o__Streptosporangiales;f__Streptosporangiaceae;g__Trebonia;s__	146962	12700873	156	555792	Low-quality	17	153	0	12154	70.3
all_combined_magscot_cleanbin_000219	97.77	16.7	d__Bacteria;p__Pseudomonadota;c__Alphaproteobacteria;o__Caulobacterales;f__Caulobacteraceae;g__Palsa-881;s__	189834	4681408	37	586297	Low-quality	5	49	3	4570	67.7
all_combined_magscot_cleanbin_000220	96.83	7.4	d__Bacteria;p__Pseudomonadota;c__Gammaproteobacteria;o__DSM-16500;f__DSM-16500;g__;s__	127957	5003055	76	347496	Medium-quality	4	70	3	5710	42.4
all_combined_magscot_cleanbin_000221	83.21	14.41	d__Bacteria;p__Myxococcota;c__Polyangia;o__Fen-1088;f__Fen-1088;g__;s__	95730	5878137	84	233628	Low-quality	8	52	8	5101	70.1
all_combined_magscot_cleanbin_000222	98.24	6.35	d__Bacteria;p__Planctomycetota;c__Planctomycetia;o__Planctomycetales;f__Planctomycetaceae;g__;s__	331933	8142159	47	726298	Medium-quality	8	83	3	6568	63.1
all_combined_magscot_cleanbin_000223	88.92	10.61	d__Bacteria;p__Eremiobacterota;c__Eremiobacteria;o__Baltobacterales;f__Baltobacteraceae;g__Lustribacter;s__	131228	4666275	50	378124	Low-quality	2	50	3	4662	65
all_combined_magscot_cleanbin_000224	98.56	28.33	d__Bacteria;p__Pseudomonadota;c__Alphaproteobacteria;o__Acetobacterales;f__Acetobacteraceae;g__Palsa-883;s__	137535	10782949	126	431564	Low-quality	19	67	3	9949	65.4
all_combined_magscot_cleanbin_000225	89.27	3.06	d__Bacteria;p__Actinomycetota;c__Actinomycetes;o__Streptosporangiales;f__Streptosporangiaceae;g__JAJYUU01;s__	408039	5301074	21	760963	Medium-quality	3	49	3	5257	68.8
all_combined_magscot_cleanbin_000226	85.69	4.56	d__Bacteria;p__Acidobacteriota;c__Terriglobia;o__Acidoferrales;f__UBA7541;g__;s__	335290	4767931	29	1142516	Medium-quality	5	50	3	4468	54.5
all_combined_magscot_cleanbin_000227	88.71	4.61	d__Bacteria;p__Myxococcota;c__Polyangia;o__Palsa-1104;f__Palsa-1104;g__JAQBQH01;s__	512538	6605025	19	936282	Medium-quality	10	68	3	6200	66.6
all_combined_magscot_cleanbin_000228	94.12	3.62	d__Bacteria;p__Eremiobacterota;c__Eremiobacteria;o__Baltobacterales;f__Baltobacteraceae;g__Cybelea;s__	174547	3167655	23	375018	High-quality	6	43	3	3081	63.8
all_combined_magscot_cleanbin_000229	92.47	13.15	d__Bacteria;p__Pseudomonadota;c__Gammaproteobacteria;o__Burkholderiales;f__Casimicrobiaceae;g__VBCG01;s__	337439	5827677	46	545471	Low-quality	9	55	3	5649	67.4
all_combined_magscot_cleanbin_000230	90	90	d__Bacteria;p__Planctomycetota;c__Planctomycetia;o__Gemmatales;f__Gemmataceae;g__;s__	0	0	0	0	Low-quality	0	108	6	8925	65.3
all_combined_magscot_cleanbin_000231	95.15	15.53	d__Bacteria;p__Pseudomonadota;c__Alphaproteobacteria;o__Rhizobiales;f__Xanthobacteraceae;g__Bradyrhizobium;s__	321670	7459920	35	833462	Low-quality	9	66	3	6949	62.4
all_combined_magscot_cleanbin_000232	87.69	3.39	d__Bacteria;p__Pseudomonadota;c__Alphaproteobacteria;o__Acetobacterales;f__Acetobacteraceae;g__JASHVB01;s__	446647	6842825	24	1181019	Medium-quality	9	45	3	6267	65.4
all_combined_magscot_cleanbin_000233	98.15	14.78	d__Bacteria;p__Pseudomonadota;c__Alphaproteobacteria;o__Acetobacterales;f__Acetobacteraceae;g__JASHVB01;s__	398201	10274021	55	1007403	Low-quality	11	58	3	9320	65.8
all_combined_magscot_cleanbin_000234	86.56	9	d__Bacteria;p__Myxococcota;c__Polyangia;o__Polyangiales;f__Polyangiaceae;g__CAIVJW01;s__	242753	11127636	77	820836	Medium-quality	12	70	3	10600	70
all_combined_magscot_cleanbin_000235	92.22	12.17	d__Bacteria;p__Pseudomonadota;c__Alphaproteobacteria;o__ATCC43930;f__Stellaceae;g__AP-15;s__	149181	9030138	81	430850	Low-quality	17	52	6	9183	64.4
all_combined_magscot_cleanbin_000236	97.12	0.46	d__Bacteria;p__Planctomycetota;c__Planctomycetia;o__Gemmatales;f__Gemmataceae;g__;s__	3222394	6401973	2	3222394	High-quality	7	58	3	5373	63.7
all_combined_magscot_cleanbin_000237	93.86	4.89	d__Bacteria;p__Elusimicrobiota;c__Elusimicrobia;o__F11;f__F11;g__JAJVIP01;s__	267245	3252405	22	429106	High-quality	4	48	3	3078	53.3
all_combined_magscot_cleanbin_000238	86.63	9.06	d__Bacteria;p__Verrucomicrobiota;c__Verrucomicrobiae;o__Chthoniobacterales;f__UBA10450;g__AV80;s__	250310	4186358	26	608653	Medium-quality	6	45	3	4033	59
all_combined_magscot_cleanbin_000239	98.91	9.09	d__Bacteria;p__Bacteroidota;c__Bacteroidia;o__Sphingobacteriales;f__Sphingobacteriaceae;g__Mucilaginibacter;s__	87001	5341395	93	401289	Medium-quality	8	41	7	5883	42.5
all_combined_magscot_cleanbin_000240	93.68	8.79	d__Bacteria;p__Acidobacteriota;c__Terriglobia;o__Bryobacterales;f__Bryobacteraceae;g__PALSA-129;s__	131003	11670332	127	518287	Medium-quality	10	91	3	11127	60.4
all_combined_magscot_cleanbin_000241	86.37	0.01	d__Bacteria;p__Pseudomonadota;c__Alphaproteobacteria;o__Rhizobiales;f__Xanthobacteraceae;g__Bradyrhizobium;s__	227062	3359846	18	463775	Medium-quality	4	35	1	3223	61.5
all_combined_magscot_cleanbin_000242	89.44	2.21	d__Bacteria;p__Verrucomicrobiota;c__Verrucomicrobiae;o__Limisphaerales;f__Palsa-1400;g__Palsa-1400;s__	521492	6198416	23	842203	Medium-quality	13	61	0	5418	58
all_combined_magscot_cleanbin_000243	89.67	5.87	d__Bacteria;p__Bacteroidota;c__Bacteroidia;o__Chitinophagales;f__Chitinophagaceae;g__Puia;s__	185063	7226144	56	496747	Medium-quality	7	45	11	6561	53.1
all_combined_magscot_cleanbin_000244	93.22	11.36	d__Bacteria;p__Verrucomicrobiota;c__Verrucomicrobiae;o__Limisphaerales;f__Pedosphaeraceae;g__JAJPHR01;s__	421046	5134006	26	901757	Low-quality	7	58	5	4427	60.7
all_combined_magscot_cleanbin_000245	92.61	7.41	d__Bacteria;p__Acidobacteriota;c__Terriglobia;o__Bryobacterales;f__Bryobacteraceae;g__BOG-234;s__	129811	7298199	82	377463	Medium-quality	12	78	3	6873	59.7
all_combined_magscot_cleanbin_000246	95.29	3.68	d__Bacteria;p__Planctomycetota;c__Phycisphaerae;o__WQYP01;f__WQYP01;g__;s__	213299	6527583	48	697712	High-quality	8	87	3	6675	55.3
all_combined_magscot_cleanbin_000247	89.9	11.93	d__Bacteria;p__Acidobacteriota;c__Terriglobia;o__Acidoferrales;f__UBA7541;g__Palsa-295;s__	147090	6028318	61	428811	Low-quality	4	67	1	6082	56.2
all_combined_magscot_cleanbin_000248	91.62	7.91	d__Bacteria;p__Pseudomonadota;c__Alphaproteobacteria;o__Rhizobiales;f__Beijerinckiaceae;g__Roseiarcus;s__	216706	6415294	49	603976	Medium-quality	19	49	3	6364	64
all_combined_magscot_cleanbin_000249	90.66	5.4	d__Bacteria;p__Planctomycetota;c__Phycisphaerae;o__Tepidisphaerales;f__Tepidisphaeraceae;g__JACMJD01;s__	234809	7132829	51	748021	Medium-quality	4	78	3	6363	58.4
all_combined_magscot_cleanbin_000250	92.79	13.62	d__Bacteria;p__Acidobacteriota;c__Terriglobia;o__Terriglobales;f__SbA1;g__Sulfotelmatobacter;s__	343465	6892348	29	595539	Low-quality	10	72	2	6406	57.3
all_combined_magscot_cleanbin_000251	77.6	2.95	d__Bacteria;p__Actinomycetota;c__Acidimicrobiia;o__Acidimicrobiales;f__Palsa-688;g__Fen-671;s__	331917	4929339	29	832060	Medium-quality	2	46	3	4833	64.5
all_combined_magscot_cleanbin_000252	86.76	10.1	d__Bacteria;p__Acidobacteriota;c__Thermoanaerobaculia;o__Multivoradales;f__UBA5704;g__UBA5704;s__	228802	7376766	47	527533	Low-quality	30	50	6	6619	68.4
all_combined_magscot_cleanbin_000253	89.17	16.79	d__Bacteria;p__Pseudomonadota;c__Alphaproteobacteria;o__Acetobacterales;f__Acetobacteraceae;g__JAMXLO01;s__	105590	7933317	121	338556	Low-quality	9	56	6	7928	64
all_combined_magscot_cleanbin_000254	95.56	13.52	d__Bacteria;p__Acidobacteriota;c__Terriglobia;o__Terriglobales;f__Koribacteraceae;g__Bog-257;s__	230866	5756279	39	599188	Low-quality	7	57	0	5039	58.3
all_combined_magscot_cleanbin_000255	79.73	0.23	d__Bacteria;p__Acidobacteriota;c__Terriglobia;o__Acidoferrales;f__UBA7541;g__;s__	115413	4041827	49	274167	Medium-quality	4	50	3	4066	60.4
all_combined_magscot_cleanbin_000256	99.28	21.53	d__Bacteria;p__Pseudomonadota;c__Alphaproteobacteria;o__Rhizobiales;f__Xanthobacteraceae;g__BOG-931;s__	440735	6099371	49	1113249	Low-quality	8	64	3	5888	61.8
all_combined_magscot_cleanbin_000257	85.36	4.97	d__Bacteria;p__Planctomycetota;c__Planctomycetia;o__Gemmatales;f__Gemmataceae;g__;s__	241898	14613805	83	611456	Medium-quality	11	84	3	13086	63.9
all_combined_magscot_cleanbin_000258	84.74	2.41	d__Bacteria;p__Planctomycetota;c__UBA11346;o__UBA11346;f__UBA11346;g__BOG-1363;s__	467874	6437897	27	953486	Medium-quality	12	78	6	5131	69.2
all_combined_magscot_cleanbin_000259	97.08	7.75	d__Bacteria;p__Acidobacteriota;c__Terriglobia;o__Terriglobales;f__Koribacteraceae;g__Bog-257;s__	249315	5720468	28	441396	Medium-quality	4	50	3	4993	57.6
all_combined_magscot_cleanbin_000260	96.29	20.58	d__Bacteria;p__Bacteroidota;c__Bacteroidia;o__Chitinophagales;f__Chitinophagaceae;g__Puia;s__	174245	7447877	65	626794	Low-quality	3	56	3	6486	52.7
all_combined_magscot_cleanbin_000261	93.73	14.44	d__Bacteria;p__Myxococcota;c__Polyangia;o__Polyangiales;f__Polyangiaceae;g__Palsa-1150;s__	164112	6828102	86	422377	Low-quality	13	39	0	5843	70.1
all_combined_magscot_cleanbin_000262	91.79	9.86	d__Bacteria;p__Acidobacteriota;c__Terriglobia;o__Terriglobales;f__Acidobacteriaceae;g__Occallatibacter;s__	238426	5358994	33	524079	Medium-quality	6	41	3	4736	57.7
all_combined_magscot_cleanbin_000263	96.11	15.4	d__Bacteria;p__Pseudomonadota;c__Alphaproteobacteria;o__Caulobacterales;f__Caulobacteraceae;g__Palsa-881;s__	185271	4835991	49	429331	Low-quality	5	51	4	4820	66.9
all_combined_magscot_cleanbin_000264	95.83	7.89	d__Bacteria;p__Pseudomonadota;c__Alphaproteobacteria;o__Acetobacterales;f__Acetobacteraceae;g__Rhodopila;s__	102663	8076715	119	306605	Medium-quality	10	52	3	8141	64.2
all_combined_magscot_cleanbin_000265	95.74	14.41	d__Bacteria;p__Acidobacteriota;c__Terriglobia;o__Terriglobales;f__Acidobacteriaceae;g__Edaphobacter;s__	119946	5181537	59	340472	Low-quality	6	44	0	4544	59
all_combined_magscot_cleanbin_000266	90.18	10.91	d__Bacteria;p__Actinomycetota;c__Actinomycetes;o__Streptosporangiales;f__Streptosporangiaceae;g__RYN-230;s__	740246	7189502	18	1339587	Low-quality	4	59	3	6890	71.4
all_combined_magscot_cleanbin_000267	90.1	4.07	d__Bacteria;p__Acidobacteriota;c__Terriglobia;o__Acidoferrales;f__UBA7541;g__Palsa-295;s__Palsa-295 sp003156635	373068	5331396	37	905576	High-quality	6	52	1	4964	58.4
all_combined_magscot_cleanbin_000268	92.75	16.64	d__Bacteria;p__Verrucomicrobiota;c__Verrucomicrobiae;o__Limisphaerales;f__UBA11358;g__JAJPKI01;s__	117582	5852736	85	475373	Low-quality	4	86	3	5365	52
all_combined_magscot_cleanbin_000269	88.17	15.2	d__Bacteria;p__Verrucomicrobiota;c__Verrucomicrobiae;o__Limisphaerales;f__UBA11358;g__JAJPKI01;s__	190756	5643018	59	621241	Low-quality	5	54	0	5173	52.1
all_combined_magscot_cleanbin_000270	82.12	2.82	d__Bacteria;p__Pseudomonadota;c__Alphaproteobacteria;o__Rhizobiales;f__Devosiaceae;g__Devosia_A;s__	193794	3303273	29	372849	Medium-quality	1	46	0	3520	65.9
all_combined_magscot_cleanbin_000271	94.11	0.85	d__Bacteria;p__FCPU426;c__Palsa-1180;o__Palsa-1180;f__Palsa-1180;g__Bog-1183;s__	730015	3045749	10	842592	High-quality	3	47	3	2760	48
all_combined_magscot_cleanbin_000272	92.02	7.93	d__Bacteria;p__Verrucomicrobiota;c__Verrucomicrobiae;o__Limisphaerales;f__Palsa-1400;g__Palsa-1400;s__	327153	6828462	35	787086	Medium-quality	10	75	3	6051	57.4
all_combined_magscot_cleanbin_000273	98.42	8.51	d__Bacteria;p__Acidobacteriota;c__Terriglobia;o__Acidoferrales;f__UBA7541;g__Palsa-189;s__	140885	5589038	59	375574	Medium-quality	8	62	3	5704	57.4
all_combined_magscot_cleanbin_000274	88.38	7.41	d__Bacteria;p__Pseudomonadota;c__Gammaproteobacteria;o__Burkholderiales;f__Rhodocyclaceae;g__JAQGMF01;s__	101565	3976022	49	227332	Medium-quality	6	51	6	4613	59.1
all_combined_magscot_cleanbin_000275	85.71	5.88	d__Bacteria;p__Actinomycetota;c__Actinomycetes;o__Streptosporangiales;f__Streptosporangiaceae;g__Palsa-506;s__	791742	6130049	15	1139381	Medium-quality	2	61	0	5723	70.1
all_combined_magscot_cleanbin_000276	93.24	0.87	d__Bacteria;p__Verrucomicrobiota;c__Verrucomicrobiae;o__Chthoniobacterales;f__SZAS-18;g__SZAS-18;s__	313725	3425777	14	618816	High-quality	6	51	3	3214	62.3
all_combined_magscot_cleanbin_000277	81.52	10.94	d__Bacteria;p__Pseudomonadota;c__Gammaproteobacteria;o__Burkholderiales;f__Usitatibacteraceae;g__Usitatibacter;s__	74837	4590515	86	228559	Low-quality	6	40	4	5437	67.5
all_combined_magscot_cleanbin_000278	93.09	15.38	d__Bacteria;p__Verrucomicrobiota;c__Verrucomicrobiae;o__Limisphaerales;f__;g__;s__	244606	7263024	41	465156	Low-quality	9	59	3	6094	55.2
all_combined_magscot_cleanbin_000279	90.65	1.7	d__Bacteria;p__Acidobacteriota;c__Terriglobia;o__Bryobacterales;f__Bryobacteraceae;g__BOG-234;s__	155830	8239709	78	472746	High-quality	8	39	6	7799	59.3
all_combined_magscot_cleanbin_000280	78.55	0.73	d__Bacteria;p__Acidobacteriota;c__Terriglobia;o__Terriglobales;f__Acidobacteriaceae;g__Occallatibacter;s__	579196	3399249	9	672478	Medium-quality	4	43	3	3055	58.4
all_combined_magscot_cleanbin_000281	82.21	2.88	d__Bacteria;p__Pseudomonadota;c__Alphaproteobacteria;o__Rickettsiales;f__JABCZZ01;g__;s__	157304	2101653	19	292766	Medium-quality	1	37	3	2415	57.5
all_combined_magscot_cleanbin_000282	87.02	9.98	d__Bacteria;p__Pseudomonadota;c__Gammaproteobacteria;o__Xanthomonadales;f__Rhodanobacteraceae;g__Rudaea;s__	144306	4342658	43	780113	Medium-quality	5	40	4	3838	64.1
all_combined_magscot_cleanbin_000283	85.74	4.43	d__Bacteria;p__Acidobacteriota;c__Terriglobia;o__Bryobacterales;f__Bryobacteraceae;g__Solibacter;s__	152730	7540302	60	544120	Medium-quality	5	37	0	6624	62
all_combined_magscot_cleanbin_000284	90.06	7.41	d__Bacteria;p__Planctomycetota;c__Phycisphaerae;o__Tepidisphaerales;f__Tepidisphaeraceae;g__;s__	179250	6233890	46	608787	Medium-quality	8	52	3	6088	57.2
all_combined_magscot_cleanbin_000285	93.56	13.2	d__Bacteria;p__Myxococcota;c__Polyangia;o__Polyangiales;f__Polyangiaceae;g__Palsa-1150;s__	414392	8449286	43	963017	Low-quality	9	46	0	7653	70.4
all_combined_magscot_cleanbin_000286	87.21	11.43	d__Bacteria;p__Acidobacteriota;c__Vicinamibacteria;o__Vicinamibacterales;f__UBA2999;g__2-02-FULL-65-29;s__	160869	4940690	43	627086	Low-quality	4	55	3	5122	64.9
all_combined_magscot_cleanbin_000287	90.06	17.06	d__Bacteria;p__Myxococcota;c__Polyangia;o__Polyangiales;f__Polyangiaceae;g__PMG-095;s__	121324	8326861	102	523982	Low-quality	10	60	3	8174	64.2
all_combined_magscot_cleanbin_000288	80.05	5.62	d__Bacteria;p__Actinomycetota;c__Thermoleophilia;o__Gaiellales;f__Gaiellaceae;g__Palsa-739;s__	169093	2515784	24	290369	Medium-quality	1	42	3	2740	69.3
all_combined_magscot_cleanbin_000289	84.54	2.35	d__Bacteria;p__Actinomycetota;c__Thermoleophilia;o__Gaiellales;f__Gaiellaceae;g__PALSA-600;s__	196697	3617690	29	453670	Medium-quality	6	41	1	3725	69
all_combined_magscot_cleanbin_000290	83.96	0.06	d__Bacteria;p__Pseudomonadota;c__Gammaproteobacteria;o__Steroidobacterales;f__Steroidobacteraceae;g__13-2-20CM-66-19;s__	241162	3619717	20	585664	Medium-quality	5	67	3	3342	65.8
all_combined_magscot_cleanbin_000291	92.21	2.34	d__Bacteria;p__Planctomycetota;c__Planctomycetia;o__Gemmatales;f__Gemmataceae;g__;s__	2010298	9884343	8	3331844	High-quality	13	66	5	7945	58.5
all_combined_magscot_cleanbin_000292	85.79	8.98	d__Bacteria;p__Acidobacteriota;c__Terriglobia;o__Acidoferrales;f__UBA7541;g__Palsa-295;s__	232237	3751260	25	455067	Medium-quality	5	41	1	3675	56.7
all_combined_magscot_cleanbin_000293	90.95	20.1	d__Bacteria;p__Acidobacteriota;c__Terriglobia;o__Bryobacterales;f__Bryobacteraceae;g__Palsa-187;s__	137967	8566876	90	357144	Low-quality	8	72	3	8553	58.3
all_combined_magscot_cleanbin_000294	91.57	18.36	d__Bacteria;p__Acidobacteriota;c__Terriglobia;o__Bryobacterales;f__Bryobacteraceae;g__Palsa-187;s__	138177	8966708	101	305559	Low-quality	12	84	5	8881	57.9
all_combined_magscot_cleanbin_000295	88.87	9.58	d__Bacteria;p__Myxococcota;c__Polyangia;o__Polyangiales;f__Polyangiaceae;g__Palsa-1150;s__	313252	9785870	66	701831	Medium-quality	9	64	3	9176	70.1
all_combined_magscot_cleanbin_000296	91.37	10.54	d__Bacteria;p__Acidobacteriota;c__Terriglobia;o__Bryobacterales;f__Bryobacteraceae;g__Palsa-187;s__	320320	5596753	26	778294	Low-quality	2	54	3	5283	60.8
all_combined_magscot_cleanbin_000297	97.88	10	d__Bacteria;p__Verrucomicrobiota;c__Verrucomicrobiae;o__Opitutales;f__Opitutaceae;g__CAIUWA01;s__	380657	5082819	31	1292891	Low-quality	5	53	2	4928	63.5
all_combined_magscot_cleanbin_000298	84.11	7.12	d__Bacteria;p__Verrucomicrobiota;c__Verrucomicrobiae;o__Opitutales;f__Opitutaceae;g__;s__	191515	3353563	26	425734	Medium-quality	6	47	3	3422	60.3
all_combined_magscot_cleanbin_000299	97.37	0.2	d__Bacteria;p__Patescibacteria;c__Saccharimonadia;o__Saccharimonadales;f__UBA4665;g__;s__	1087182	1087182	1	1087182	High-quality	0	44	3	1084	52.9
all_combined_magscot_cleanbin_000300	98.22	0.07	d__Bacteria;p__Patescibacteria;c__Saccharimonadia;o__Saccharimonadales;f__UBA4665;g__;s__	1072355	1072355	1	1072355	High-quality	0	47	5	1104	53.1
all_combined_magscot_cleanbin_000301	94.38	3.62	d__Bacteria;p__Planctomycetota;c__Planctomycetia;o__Gemmatales;f__Gemmataceae;g__JACPZP01;s__	587734	7792536	22	1924828	High-quality	6	76	5	6703	57
all_combined_magscot_cleanbin_000302	84.96	7.5	d__Bacteria;p__Pseudomonadota;c__Alphaproteobacteria;o__Caulobacterales;f__Caulobacteraceae;g__UBA5005;s__	108952	3678577	44	299844	Medium-quality	5	46	3	4034	66.2
all_combined_magscot_cleanbin_000303	87.3	6.88	d__Bacteria;p__Bacteroidota;c__Bacteroidia;o__Cytophagales;f__Cyclobacteriaceae;g__ELB16-189;s__	125949	5149761	68	303137	Medium-quality	3	51	9	5746	43.9
all_combined_magscot_cleanbin_000304	81.11	1.23	d__Bacteria;p__Acidobacteriota;c__Terriglobia;o__Terriglobales;f__Acidobacteriaceae;g__Edaphobacter;s__	161090	3746306	29	408836	Medium-quality	5	35	0	3528	57.5
all_combined_magscot_cleanbin_000305	89.68	9.51	d__Bacteria;p__Acidobacteriota;c__Terriglobia;o__Bryobacterales;f__Bryobacteraceae;g__JACOSH01;s__	240674	9323473	49	504957	Medium-quality	6	45	2	9007	59.2
all_combined_magscot_cleanbin_000306	87.17	6.65	d__Bacteria;p__Actinomycetota;c__Actinomycetes;o__Streptosporangiales;f__Streptosporangiaceae;g__JAJYUU01;s__	280011	7500931	47	811097	Medium-quality	5	56	3	7427	67
all_combined_magscot_cleanbin_000307	85.92	11.63	d__Bacteria;p__Pseudomonadota;c__Alphaproteobacteria;o__Rhizobiales;f__Xanthobacteraceae;g__WHTM01;s__	178883	5843469	57	459553	Low-quality	8	45	3	5586	66.2
all_combined_magscot_cleanbin_000308	88.35	12.05	d__Bacteria;p__Myxococcota;c__Polyangia;o__Polyangiales;f__Polyangiaceae;g__Palsa-1150;s__	520515	7734802	26	823252	Low-quality	12	49	3	7093	65.4
all_combined_magscot_cleanbin_000309	90.94	4.63	d__Bacteria;p__Acidobacteriota;c__Terriglobia;o__Terriglobales;f__SbA1;g__Sulfotelmatobacter;s__	378577	5702912	27	767542	High-quality	18	54	4	5602	56.2
all_combined_magscot_cleanbin_000310	96.14	15.31	d__Bacteria;p__Acidobacteriota;c__Terriglobia;o__Terriglobales;f__Acidobacteriaceae;g__Palsa-288;s__	195273	6642100	41	457230	Low-quality	9	62	3	5997	61.3
all_combined_magscot_cleanbin_000311	96.16	20.56	d__Bacteria;p__Pseudomonadota;c__Alphaproteobacteria;o__Micropepsales;f__Micropepsaceae;g__Rhizomicrobium;s__	198209	5247588	51	430864	Low-quality	5	68	3	5035	62
all_combined_magscot_cleanbin_000312	92.79	0.52	d__Bacteria;p__Acidobacteriota;c__Terriglobia;o__Terriglobales;f__SbA1;g__Sulfotelmatobacter;s__	297637	4712270	20	827678	High-quality	10	49	3	4149	57.8
all_combined_magscot_cleanbin_000313	83.67	2.39	d__Bacteria;p__Pseudomonadota;c__Alphaproteobacteria;o__UBA9219;f__UBA9219;g__JALYJG01;s__	142464	2079875	21	364639	Medium-quality	3	35	0	2297	52.7
all_combined_magscot_cleanbin_000314	85.37	5.35	d__Bacteria;p__Gemmatimonadota;c__Gemmatimonadetes;o__Gemmatimonadales;f__Gemmatimonadaceae;g__JAQBQB01;s__	191033	3541397	36	328553	Medium-quality	3	47	3	3286	65.4
all_combined_magscot_cleanbin_000315	81.99	8.6	d__Bacteria;p__Verrucomicrobiota;c__Verrucomicrobiae;o__Opitutales;f__Opitutaceae;g__Palsa-1447;s__	155812	5793112	56	492324	Medium-quality	4	64	3	5322	64.6
all_combined_magscot_cleanbin_000316	99.42	0.17	d__Bacteria;p__Patescibacteria;c__Saccharimonadia;o__UBA4664;f__SCTI01;g__JASLFZ01;s__	915730	915730	1	915730	High-quality	0	52	3	983	55.7
all_combined_magscot_cleanbin_000317	94.32	15.32	d__Bacteria;p__Pseudomonadota;c__Alphaproteobacteria;o__Acetobacterales;f__Acetobacteraceae;g__JAMXLO01;s__	433518	8227931	34	910904	Low-quality	13	54	0	7785	65
all_combined_magscot_cleanbin_000318	82.98	8.12	d__Bacteria;p__Acidobacteriota;c__Terriglobia;o__Acidoferrales;f__UBA7541;g__Acidoferrum;s__	118285	5998013	70	565418	Medium-quality	8	45	2	5292	58
all_combined_magscot_cleanbin_000319	89.95	10.67	d__Bacteria;p__Pseudomonadota;c__Alphaproteobacteria;o__Rhizobiales;f__Xanthobacteraceae;g__Bradyrhizobium;s__	161453	8582110	83	445658	Low-quality	10	50	1	7952	62.7
all_combined_magscot_cleanbin_000320	79.63	0.82	d__Bacteria;p__Planctomycetota;c__Phycisphaerae;o__WQYP01;f__WQYP01;g__WQYP01;s__	756149	4465068	15	866779	Medium-quality	6	42	2	4322	61
all_combined_magscot_cleanbin_000321	87.7	13.61	d__Bacteria;p__Actinomycetota;c__Actinomycetes;o__Streptosporangiales;f__Streptosporangiaceae;g__Trebonia;s__	219104	12559558	109	801691	Low-quality	18	91	6	11635	70.2
all_combined_magscot_cleanbin_000322	92.01	3.8	d__Bacteria;p__Planctomycetota;c__Planctomycetia;o__Gemmatales;f__Gemmataceae;g__Gemmata;s__	483569	8819618	21	1087054	High-quality	11	88	3	7585	63.2
all_combined_magscot_cleanbin_000323	95.49	15.81	d__Bacteria;p__Pseudomonadota;c__Alphaproteobacteria;o__Micropepsales;f__Micropepsaceae;g__Rhizomicrobium;s__	307109	5571418	39	727288	Low-quality	5	61	3	5359	60.6
all_combined_magscot_cleanbin_000324	84.07	12.22	d__Bacteria;p__Pseudomonadota;c__Alphaproteobacteria;o__Acetobacterales;f__Acetobacteraceae;g__JAMXLO01;s__	110153	7987343	92	344254	Low-quality	15	42	1	8012	64.3
all_combined_magscot_cleanbin_000325	93.31	5.49	d__Bacteria;p__Verrucomicrobiota;c__Verrucomicrobiae;o__Limisphaerales;f__UBA11358;g__UBA11358;s__	106882	4140156	53	293357	Medium-quality	5	77	3	3658	56.2
all_combined_magscot_cleanbin_000326	98.36	13.23	d__Bacteria;p__Acidobacteriota;c__Terriglobia;o__Terriglobales;f__Acidobacteriaceae;g__Edaphobacter;s__	266190	6484692	49	1400080	Low-quality	14	63	3	5409	57.9
all_combined_magscot_cleanbin_000327	88.56	10.99	d__Bacteria;p__Verrucomicrobiota;c__Verrucomicrobiae;o__Limisphaerales;f__Pedosphaeraceae;g__JAQGPB01;s__	194608	6917758	69	550369	Low-quality	13	57	3	6434	57.6
all_combined_magscot_cleanbin_000328	88.74	11.14	d__Bacteria;p__Acidobacteriota;c__Terriglobia;o__Bryobacterales;f__Bryobacteraceae;g__;s__	166203	10430848	95	398821	Low-quality	9	64	3	10166	61.1
all_combined_magscot_cleanbin_000329	98.96	21.54	d__Bacteria;p__Gemmatimonadota;c__Gemmatimonadetes;o__Gemmatimonadales;f__Gemmatimonadaceae;g__Fen-1231;s__	72376	4783469	100	209078	Low-quality	7	66	2	4287	65.2
all_combined_magscot_cleanbin_000330	87.5	8.43	d__Bacteria;p__Myxococcota;c__Polyangia;o__Polyangiales;f__Polyangiaceae;g__Palsa-1150;s__	133525	6885540	68	450564	Medium-quality	11	48	0	7290	67.1
all_combined_magscot_cleanbin_000331	82.91	1.48	d__Bacteria;p__Myxococcota;c__Polyangia;o__Haliangiales;f__Haliangiaceae;g__JABFXX01;s__	395782	8054414	36	1090698	Medium-quality	7	70	3	7376	67.5
all_combined_magscot_cleanbin_000332	95.48	3.83	d__Bacteria;p__Actinomycetota;c__Actinomycetes;o__Streptosporangiales;f__Streptosporangiaceae;g__;s__	327091	6603535	38	802976	High-quality	5	53	6	6382	70.4
all_combined_magscot_cleanbin_000333	96.2	7.29	d__Bacteria;p__Planctomycetota;c__Planctomycetia;o__Gemmatales;f__Gemmataceae;g__JAIOQJ01;s__	444509	11151495	36	944204	Medium-quality	16	88	3	8958	59.1
all_combined_magscot_cleanbin_000334	92.88	5.44	d__Bacteria;p__Acidobacteriota;c__Terriglobia;o__Bryobacterales;f__Bryobacteraceae;g__PALSA-129;s__	147367	8776003	91	385845	Medium-quality	5	53	0	8515	61
all_combined_magscot_cleanbin_000335	88.38	8.24	d__Bacteria;p__Acidobacteriota;c__Terriglobia;o__Bryobacterales;f__Bryobacteraceae;g__BOG-234;s__	359206	6951514	36	1188526	Medium-quality	10	84	3	6716	59.3
all_combined_magscot_cleanbin_000336	99.83	23.05	d__Bacteria;p__Pseudomonadota;c__Alphaproteobacteria;o__Acetobacterales;f__Acetobacteraceae;g__Acidocella;s__	131104	4823021	58	332250	Low-quality	7	72	11	5105	61.5
all_combined_magscot_cleanbin_000337	97.41	12.3	d__Bacteria;p__Planctomycetota;c__Planctomycetia;o__Isosphaerales;f__Isosphaeraceae;g__CAMFLR01;s__	306977	8822327	61	942096	Low-quality	6	93	6	7400	69.4
all_combined_magscot_cleanbin_000338	92.42	14.85	d__Bacteria;p__Acidobacteriota;c__Terriglobia;o__Bryobacterales;f__Bryobacteraceae;g__Bog-159;s__	94735	8584366	134	306962	Low-quality	6	51	3	8821	60.7
all_combined_magscot_cleanbin_000339	92.96	23.87	d__Bacteria;p__Bacteroidota;c__Bacteroidia;o__Chitinophagales;f__Chitinophagaceae;g__Puia;s__	233130	8822247	94	594643	Low-quality	8	69	3	7848	40.7
all_combined_magscot_cleanbin_000340	94.2	20.21	d__Bacteria;p__Pseudomonadota;c__Alphaproteobacteria;o__Acetobacterales;f__Acetobacteraceae;g__JAMXLO01;s__	92623	9701419	144	484006	Low-quality	16	55	3	9177	64
all_combined_magscot_cleanbin_000341	86.23	0.04	d__Bacteria;p__Bacteroidota;c__Bacteroidia;o__Chitinophagales;f__Chitinophagaceae;g__Puia;s__	663884	3506878	7	1293081	Medium-quality	3	38	6	3061	44.1
all_combined_magscot_cleanbin_000342	92.93	2.41	d__Bacteria;p__Bacteroidota;c__Bacteroidia;o__Pasla-948_A;f__Palsa-948_A;g__JABEUT01;s__	120972	3802973	62	197978	High-quality	1	43	3	4557	39.2
all_combined_magscot_cleanbin_000343	93.74	10	d__Bacteria;p__Pseudomonadota;c__Gammaproteobacteria;o__Xanthomonadales;f__Rhodanobacteraceae;g__Rudaea;s__	375678	4430884	26	1283516	Low-quality	5	56	3	3955	62.6
all_combined_magscot_cleanbin_000344	89.42	8.04	d__Bacteria;p__Pseudomonadota;c__Alphaproteobacteria;o__Reyranellales;f__Reyranellaceae;g__Reyranella;s__	198410	5400640	40	430119	Medium-quality	9	45	3	5321	66
all_combined_magscot_cleanbin_000345	92.72	18.87	d__Bacteria;p__Actinomycetota;c__Actinomycetes;o__Streptosporangiales;f__Streptosporangiaceae;g__Trebonia;s__	61214	11579645	274	249035	Low-quality	10	99	11	12634	70.3
all_combined_magscot_cleanbin_000346	94.18	20.27	d__Bacteria;p__Acidobacteriota;c__Terriglobia;o__Acidoferrales;f__UBA7541;g__Acidoferrum;s__	101482	7433287	122	574617	Low-quality	15	62	6	6582	55.9
all_combined_magscot_cleanbin_000347	84.46	16.65	d__Bacteria;p__Pseudomonadota;c__Alphaproteobacteria;o__Rhizobiales;f__Xanthobacteraceae;g__BOG-931;s__	372294	6039662	20	818480	Low-quality	7	82	3	5774	61.8
all_combined_magscot_cleanbin_000348	90.33	8.95	d__Bacteria;p__Pseudomonadota;c__Alphaproteobacteria;o__Caulobacterales;f__Caulobacteraceae;g__Palsa-881;s__	167688	4239095	34	514376	Medium-quality	5	44	5	4157	68.8
all_combined_magscot_cleanbin_000349	95.75	22.5	d__Bacteria;p__Bacteroidota;c__Bacteroidia;o__Chitinophagales;f__Chitinophagaceae;g__Puia;s__	92754	8522269	155	573206	Low-quality	4	65	0	7671	40.6
all_combined_magscot_cleanbin_000350	78.83	7.01	d__Bacteria;p__Pseudomonadota;c__Gammaproteobacteria;o__Burkholderiales;f__Burkholderiaceae;g__Variovorax;s__	65298	6076802	110	228849	Medium-quality	7	39	5	6536	65
all_combined_magscot_cleanbin_000351	81.56	12.11	d__Bacteria;p__Actinomycetota;c__Thermoleophilia;o__Solirubrobacterales;f__Solirubrobacteraceae;g__Palsa-465;s__	126216	6336707	79	312003	Low-quality	4	47	3	6779	70.4
all_combined_magscot_cleanbin_000352	91.01	23.26	d__Bacteria;p__Myxococcota;c__Myxococcia;o__Myxococcales;f__JAKAPL01;g__;s__	183019	5625741	50	349894	Low-quality	10	48	3	5512	67.2
all_combined_magscot_cleanbin_000353	94.4	22.47	d__Bacteria;p__Pseudomonadota;c__Alphaproteobacteria;o__Rhizobiales;f__Xanthobacteraceae;g__BOG-931;s__	84357	9213241	154	320476	Low-quality	11	69	3	9494	62
all_combined_magscot_cleanbin_000354	90.54	5.24	d__Bacteria;p__Planctomycetota;c__Planctomycetia;o__Isosphaerales;f__Isosphaeraceae;g__;s__	580560	12956100	52	800354	Medium-quality	12	108	3	9854	62.5
all_combined_magscot_cleanbin_000355	83.98	7.39	d__Bacteria;p__Pseudomonadota;c__Gammaproteobacteria;o__Burkholderiales;f__Burkholderiaceae;g__Ramlibacter;s__	109735	5152810	82	383325	Medium-quality	9	44	0	5382	68.3
all_combined_magscot_cleanbin_000356	83.37	5.99	d__Bacteria;p__Bacteroidota;c__Bacteroidia;o__Chitinophagales;f__Chitinophagaceae;g__Parafilimonas;s__	126483	5000876	65	348359	Medium-quality	5	50	1	4945	37.6
all_combined_magscot_cleanbin_000357	96.21	25.46	d__Bacteria;p__Acidobacteriota;c__Terriglobia;o__Bryobacterales;f__Bryobacteraceae;g__Palsa-187;s__	130188	8204077	109	403259	Low-quality	9	84	0	8970	60.1
all_combined_magscot_cleanbin_000358	88.12	19.55	d__Bacteria;p__Planctomycetota;c__UBA11346;o__UBA11346;f__UBA11346;g__;s__	225966	7163907	49	566152	Low-quality	7	100	9	6426	69.9
all_combined_magscot_cleanbin_000359	85.9	20.32	d__Bacteria;p__Pseudomonadota;c__Gammaproteobacteria;o__Steroidobacterales;f__Steroidobacteraceae;g__DAIDKA01;s__	143385	4694969	60	405512	Low-quality	9	45	3	4314	64.1
all_combined_magscot_cleanbin_000360	83.36	4.99	d__Bacteria;p__Acidobacteriota;c__Terriglobia;o__Terriglobales;f__Acidobacteriaceae;g__Occallatibacter;s__	170927	4401743	43	379917	Medium-quality	4	40	3	4464	58.3
all_combined_magscot_cleanbin_000361	95.25	9.22	d__Bacteria;p__Acidobacteriota;c__Terriglobia;o__Bryobacterales;f__Bryobacteraceae;g__Palsa-187;s__	502661	9451582	38	980728	Medium-quality	19	52	3	8517	57.8
all_combined_magscot_cleanbin_000362	83.06	13.96	d__Bacteria;p__Verrucomicrobiota;c__Verrucomicrobiae;o__Limisphaerales;f__UBA11358;g__UBA11358;s__	104732	4881965	63	293285	Low-quality	8	50	0	5179	56.7
all_combined_magscot_cleanbin_000363	83.25	10.65	d__Bacteria;p__Myxococcota;c__Polyangia;o__Fen-1088;f__Fen-1088;g__;s__	233195	7450873	72	675378	Low-quality	12	36	3	6958	69
all_combined_magscot_cleanbin_000364	82.22	6.23	d__Bacteria;p__Pseudomonadota;c__Alphaproteobacteria;o__ATCC43930;f__Stellaceae;g__AP-15;s__	120221	4625014	50	371736	Medium-quality	5	52	5	4541	65.2
all_combined_magscot_cleanbin_000365	98.07	20.8	d__Bacteria;p__Bacteroidota;c__Bacteroidia;o__Sphingobacteriales;f__Sphingobacteriaceae;g__Mucilaginibacter;s__	102343	6137118	86	315701	Low-quality	6	55	4	6672	43.2
all_combined_magscot_cleanbin_000366	91.49	12.33	d__Bacteria;p__Verrucomicrobiota;c__Verrucomicrobiae;o__Limisphaerales;f__UBA11358;g__UBA11358;s__	579911	3761064	28	847414	Low-quality	6	57	3	3531	53.3
all_combined_magscot_cleanbin_000367	92.91	16.68	d__Bacteria;p__Acidobacteriota;c__Terriglobia;o__Bryobacterales;f__Bryobacteraceae;g__BOG-234;s__	200353	7760070	65	530860	Low-quality	10	83	3	7495	59.8
all_combined_magscot_cleanbin_000368	87.06	3.48	d__Bacteria;p__Planctomycetota;c__Planctomycetia;o__Isosphaerales;f__Isosphaeraceae;g__;s__	148390	8397486	95	452992	Medium-quality	7	79	3	7274	63.9
all_combined_magscot_cleanbin_000369	81.7	3.36	d__Bacteria;p__Planctomycetota;c__Planctomycetia;o__Pirellulales;f__PALSA-1355;g__PALSA-1355;s__	127063	8517215	97	392291	Medium-quality	8	59	3	8480	60.4
all_combined_magscot_cleanbin_000370	67.6	2.58	d__Bacteria;p__Armatimonadota;c__Fimbriimonadia;o__Fimbriimonadales;f__Fimbriimonadaceae;g__DAIDHV01;s__	155086	3430746	37	241482	Medium-quality	0	37	0	3996	56.6
all_combined_magscot_cleanbin_000371	86.94	12.28	d__Bacteria;p__Actinomycetota;c__Thermoleophilia;o__Gaiellales;f__Gaiellaceae;g__PALSA-600;s__	183659	4760608	49	290198	Low-quality	4	98	0	4951	69.2
all_combined_magscot_cleanbin_000372	79.17	10.51	d__Bacteria;p__Actinomycetota;c__Actinomycetes;o__Streptosporangiales;f__Streptosporangiaceae;g__Palsa-504;s__	198090	8591058	62	713931	Low-quality	9	76	0	8185	70.3
all_combined_magscot_cleanbin_000373	82.93	7.73	d__Bacteria;p__Pseudomonadota;c__Alphaproteobacteria;o__ATCC43930;f__Stellaceae;g__;s__	71341	4229295	76	244452	Medium-quality	5	31	3	4450	67.9
all_combined_magscot_cleanbin_000374	90.08	18.54	d__Bacteria;p__Pseudomonadota;c__Alphaproteobacteria;o__ATCC43930;f__Stellaceae;g__AP-15;s__	167145	8479063	85	301887	Low-quality	9	84	3	8396	64.5
all_combined_magscot_cleanbin_000375	83.91	16.22	d__Bacteria;p__Acidobacteriota;c__Terriglobia;o__Terriglobales;f__SbA1;g__Sulfotelmatobacter;s__	347337	5446164	18	1139044	Low-quality	8	42	2	4735	57.1
all_combined_magscot_cleanbin_000376	75.32	1.02	d__Bacteria;p__Pseudomonadota;c__Gammaproteobacteria;o__DSM-16500;f__DSM-16500;g__Aquicella_A;s__	45211	1994755	50	183359	Medium-quality	5	30	0	2348	39.9
all_combined_magscot_cleanbin_000377	92.64	20.74	d__Bacteria;p__Myxococcota;c__Polyangia;o__Haliangiales;f__Haliangiaceae;g__JABFXX01;s__	275178	9997617	76	826308	Low-quality	18	85	3	9668	68
all_combined_magscot_cleanbin_000378	74.99	2.64	d__Bacteria;p__Actinomycetota;c__Thermoleophilia;o__Solirubrobacterales;f__Solirubrobacteraceae;g__Palsa-744;s__	191661	4098293	35	377724	Medium-quality	7	51	1	4405	68.5
all_combined_magscot_cleanbin_000379	90.23	14.78	d__Bacteria;p__Pseudomonadota;c__Alphaproteobacteria;o__Caulobacterales;f__Caulobacteraceae;g__BOG-935;s__	193662	4784614	33	600514	Low-quality	3	47	3	4723	67.2
all_combined_magscot_cleanbin_000380	85.25	2.59	d__Bacteria;p__Planctomycetota;c__Planctomycetia;o__Gemmatales;f__Gemmataceae;g__;s__	182917	8442049	66	706818	Medium-quality	6	49	4	6644	59.3
all_combined_magscot_cleanbin_000381	89.91	21.12	d__Bacteria;p__Chloroflexota;c__Dormibacteria;o__Dormibacterales;f__Dormibacteraceae;g__Palsa-870;s__	106973	4047925	58	260895	Low-quality	2	67	3	4877	65.4
all_combined_magscot_cleanbin_000382	91.97	20.78	d__Bacteria;p__Planctomycetota;c__Planctomycetia;o__Pirellulales;f__JALHPA01;g__;s__	148089	8159424	74	638061	Low-quality	10	145	3	7117	61.4
all_combined_magscot_cleanbin_000383	83.98	6.2	d__Bacteria;p__Pseudomonadota;c__Gammaproteobacteria;o__Steroidobacterales;f__Steroidobacteraceae;g__Bog-1198;s__	307819	5340750	28	733243	Medium-quality	6	48	6	5006	61.1
all_combined_magscot_cleanbin_000384	87.45	4.45	d__Bacteria;p__Myxococcota;c__Polyangia;o__Polyangiales;f__Polyangiaceae;g__Palsa-1150;s__	239443	6870987	46	523602	Medium-quality	12	42	3	6506	66.4
all_combined_magscot_cleanbin_000385	78.96	2.56	d__Bacteria;p__Planctomycetota;c__Planctomycetia;o__Pirellulales;f__PALSA-1355;g__PALSA-1355;s__	118802	5992726	70	382903	Medium-quality	4	72	2	5477	62.5
all_combined_magscot_cleanbin_000386	93.61	10.32	d__Bacteria;p__Planctomycetota;c__Planctomycetia;o__Isosphaerales;f__Isosphaeraceae;g__;s__	252583	11943865	75	737177	Low-quality	12	85	3	9899	62.9
all_combined_magscot_cleanbin_000387	86.56	8.74	d__Bacteria;p__Pseudomonadota;c__Alphaproteobacteria;o__Micavibrionales;f__UBA2020;g__PALSA-926;s__	126734	3431465	38	280041	Medium-quality	5	34	3	3839	54.9
all_combined_magscot_cleanbin_000388	83.28	2.18	d__Bacteria;p__Planctomycetota;c__Phycisphaerae;o__Tepidisphaerales;f__Tepidisphaeraceae;g__PALSA-1353;s__	124141	4312568	44	387417	Medium-quality	5	46	3	4793	57.5
all_combined_magscot_cleanbin_000389	90.13	10.55	d__Bacteria;p__Actinomycetota;c__Thermoleophilia;o__Gaiellales;f__Gaiellaceae;g__PALSA-600;s__	107757	3798325	46	272416	Low-quality	1	57	5	4314	68.6
all_combined_magscot_cleanbin_000390	90	4.4	d__Bacteria;p__Patescibacteria;c__Saccharimonadia;o__UBA4664;f__UBA4664;g__GCA-016699105;s__	129316	1660643	14	463785	Medium-quality	0	44	3	1866	54.8
all_combined_magscot_cleanbin_000391	81.11	0.42	d__Bacteria;p__Acidobacteriota;c__Terriglobia;o__Terriglobales;f__Koribacteraceae;g__Bog-257;s__	273853	3663994	17	518700	Medium-quality	3	25	0	3185	58.5
all_combined_magscot_cleanbin_000392	91.51	22.73	d__Bacteria;p__Verrucomicrobiota;c__Verrucomicrobiae;o__Limisphaerales;f__Pedosphaeraceae;g__JAQGPB01;s__	124156	8666305	100	463042	Low-quality	6	56	0	8730	57.1
all_combined_magscot_cleanbin_000393	90.46	17.5	d__Bacteria;p__Actinomycetota;c__Acidimicrobiia;o__Acidimicrobiales;f__RAAP-2;g__RAAP-2;s__	67285	2684644	50	155762	Low-quality	3	57	0	3141	62.5
all_combined_magscot_cleanbin_000394	85.8	18.09	d__Bacteria;p__Pseudomonadota;c__Alphaproteobacteria;o__Rhizobiales;f__Beijerinckiaceae;g__Roseiarcus;s__	146981	7844904	72	530657	Low-quality	9	70	3	7682	64.3
all_combined_magscot_cleanbin_000395	84.09	8.31	d__Bacteria;p__Acidobacteriota;c__Terriglobia;o__Bryobacterales;f__Bryobacteraceae;g__BOG-234;s__	112478	6363973	78	429596	Medium-quality	8	98	1	5927	60.2
all_combined_magscot_cleanbin_000396	89.03	19.31	d__Bacteria;p__Acidobacteriota;c__Terriglobia;o__Acidoferrales;f__UBA7541;g__Palsa-360;s__	276091	6552556	37	820660	Low-quality	11	72	3	6261	56.6
all_combined_magscot_cleanbin_000397	100	15.64	d__Bacteria;p__Planctomycetota;c__Planctomycetia;o__Isosphaerales;f__Isosphaeraceae;g__;s__	698714	15943264	49	1498667	Low-quality	13	100	3	11852	62
all_combined_magscot_cleanbin_000398	75.93	0.22	d__Bacteria;p__Acidobacteriota;c__Terriglobia;o__Terriglobales;f__Acidobacteriaceae;g__Occallatibacter;s__	635901	4262940	11	814503	Medium-quality	6	33	3	3458	58.2
all_combined_magscot_cleanbin_000399	86.57	24.21	d__Bacteria;p__Acidobacteriota;c__Terriglobia;o__Terriglobales;f__Acidobacteriaceae;g__Occallatibacter;s__	173941	6100919	49	701496	Low-quality	7	81	3	5882	59.9
all_combined_magscot_cleanbin_000400	85.78	2.74	d__Bacteria;p__Verrucomicrobiota;c__Verrucomicrobiae;o__Limisphaerales;f__UBA8199;g__JANXQE01;s__	146157	6900011	85	504667	Medium-quality	8	40	0	7369	57
all_combined_magscot_cleanbin_000401	90.19	10.28	d__Bacteria;p__Verrucomicrobiota;c__Verrucomicrobiae;o__Limisphaerales;f__UBA11358;g__UBA11358;s__	120596	5182341	69	332101	Low-quality	6	56	0	5249	55.2
all_combined_magscot_cleanbin_000402	100	42.74	d__Bacteria;p__Pseudomonadota;c__Alphaproteobacteria;o__Rhizobiales;f__Xanthobacteraceae;g__VAZQ01;s__	86598	10745423	197	290584	Low-quality	7	152	3	10117	65.5
all_combined_magscot_cleanbin_000403	98.82	31.13	d__Bacteria;p__Bacteroidota;c__Bacteroidia;o__Chitinophagales;f__Chitinophagaceae;g__Puia;s__	184971	5442755	57	982018	Low-quality	3	45	1	4801	43.7
all_combined_magscot_cleanbin_000404	80.89	9.82	d__Bacteria;p__Actinomycetota;c__Acidimicrobiia;o__Acidimicrobiales;f__RAAP-2;g__RAAP-2;s__	152513	2256390	27	269659	Medium-quality	3	55	3	2643	63.3
all_combined_magscot_cleanbin_000405	86.92	8.5	d__Bacteria;p__Bacteroidota;c__Bacteroidia;o__Chitinophagales;f__Chitinophagaceae;g__Puia;s__	138882	6388676	66	464530	Medium-quality	5	48	0	6139	52.4
all_combined_magscot_cleanbin_000406	81.1	5.03	d__Bacteria;p__Acidobacteriota;c__Terriglobia;o__UBA7540;f__UBA7540;g__Bog-366;s__	134882	4750662	49	352567	Medium-quality	6	59	4	5102	56.6
all_combined_magscot_cleanbin_000407	77.54	11.06	d__Bacteria;p__Myxococcota;c__Polyangia;o__Polyangiales;f__Polyangiaceae;g__Minicystis;s__	121148	10745350	119	294007	Low-quality	24	118	3	10101	72.6
all_combined_magscot_cleanbin_000408	85.33	8.13	d__Bacteria;p__Acidobacteriota;c__Terriglobia;o__Terriglobales;f__Acidobacteriaceae;g__Occallatibacter;s__	529485	5508432	13	1290609	Medium-quality	6	74	3	4633	58.1
all_combined_magscot_cleanbin_000409	94.56	25.94	d__Bacteria;p__Acidobacteriota;c__Terriglobia;o__Terriglobales;f__Acidobacteriaceae;g__Occallatibacter;s__	3337672	6521822	6	3337672	Low-quality	5	64	3	5438	58.6
all_combined_magscot_cleanbin_000410	87.51	20.18	d__Bacteria;p__Planctomycetota;c__Planctomycetia;o__Pirellulales;f__JALHPA01;g__;s__	310252	7452888	45	991200	Low-quality	1	75	2	6343	62.6
all_combined_magscot_cleanbin_000411	94.14	10.05	d__Bacteria;p__Bacteroidota;c__Bacteroidia;o__Chitinophagales;f__Chitinophagaceae;g__Puia;s__	161930	5865090	53	701545	Low-quality	4	39	0	5411	44.4
all_combined_magscot_cleanbin_000412	90.03	29.48	d__Bacteria;p__Actinomycetota;c__Actinomycetes;o__Streptosporangiales;f__Streptosporangiaceae;g__RYN-230;s__	88640	10270067	169	292801	Low-quality	8	74	6	10781	71.1
all_combined_magscot_cleanbin_000413	84.61	6.41	d__Bacteria;p__Myxococcota;c__Polyangia;o__Palsa-1104;f__Palsa-1104;g__JAQBQH01;s__	164735	7175101	75	494474	Medium-quality	14	44	3	7633	66.5
all_combined_magscot_cleanbin_000414	94.73	31.95	d__Bacteria;p__Gemmatimonadota;c__Gemmatimonadetes;o__Gemmatimonadales;f__Gemmatimonadaceae;g__Fen-1231;s__	296299	6411591	48	1048792	Low-quality	5	72	6	5810	63.5
all_combined_magscot_cleanbin_000415	89.17	1.7	d__Bacteria;p__Acidobacteriota;c__Vicinamibacteria;o__Vicinamibacterales;f__SCN-69-37;g__;s__	241427	4184857	21	927512	Medium-quality	7	51	3	4025	63.1
all_combined_magscot_cleanbin_000416	75.66	5.14	d__Bacteria;p__Acidobacteriota;c__Terriglobia;o__Acidoferrales;f__UBA7541;g__Acidoferrum;s__	246147	3839381	23	581945	Medium-quality	8	37	1	3561	58.2
all_combined_magscot_cleanbin_000417	75.6	2.77	d__Bacteria;p__Pseudomonadota;c__Alphaproteobacteria;o__Caulobacterales;f__Caulobacteraceae;g__Palsa-881;s__	62156	3197706	54	158520	Medium-quality	3	34	0	3527	68.4
all_combined_magscot_cleanbin_000418	86.74	9.55	d__Bacteria;p__Bacteroidota;c__Bacteroidia;o__Chitinophagales;f__Chitinophagaceae;g__Puia;s__	73922	4821032	86	223389	Medium-quality	1	56	0	5491	43.8
all_combined_magscot_cleanbin_000419	69.58	7.34	d__Bacteria;p__FCPU426;c__Palsa-1180;o__Palsa-1180;f__Palsa-1180;g__;s__	64273	3749236	76	265016	Medium-quality	3	58	3	5071	53.9
all_combined_magscot_cleanbin_000420	86.23	23.09	d__Bacteria;p__Actinomycetota;c__Thermoleophilia;o__Gaiellales;f__Gaiellaceae;g__PALSA-600;s__	132304	4934971	50	546715	Low-quality	8	73	9	5069	68.5
all_combined_magscot_cleanbin_000421	90.02	9.26	d__Bacteria;p__Planctomycetota;c__Planctomycetia;o__Gemmatales;f__Gemmataceae;g__;s__	131347	13745657	177	456435	Medium-quality	18	123	3	12544	64.3
all_combined_magscot_cleanbin_000422	88.25	0.66	d__Bacteria;p__Verrucomicrobiota;c__Verrucomicrobiae;o__Opitutales;f__Opitutaceae;g__Palsa-1447;s__	493767	3977500	9	1570369	Medium-quality	3	47	3	3367	64
all_combined_magscot_cleanbin_000423	90.52	10	d__Bacteria;p__Planctomycetota;c__Planctomycetia;o__Gemmatales;f__Gemmataceae;g__;s__	176760	13437567	131	596116	Low-quality	14	82	6	12881	63.2
all_combined_magscot_cleanbin_000424	90.43	10.82	d__Bacteria;p__Planctomycetota;c__Planctomycetia;o__Gemmatales;f__Gemmataceae;g__UBA4732;s__	167232	8469275	82	511161	Low-quality	9	64	7	7956	61.6
all_combined_magscot_cleanbin_000425	79.41	9.38	d__Bacteria;p__Planctomycetota;c__Planctomycetia;o__Gemmatales;f__Gemmataceae;g__SIAQ01;s__	173483	8944525	68	477817	Medium-quality	7	53	5	7629	60.8
all_combined_magscot_cleanbin_000426	77.44	7.49	d__Bacteria;p__Bacteroidota;c__Bacteroidia;o__Chitinophagales;f__Chitinophagaceae;g__Puia;s__	71264	3929020	73	173272	Medium-quality	2	40	0	4305	51.8
all_combined_magscot_cleanbin_000427	66.45	6.06	d__Bacteria;p__Pseudomonadota;c__Alphaproteobacteria;o__Micropepsales;f__Micropepsaceae;g__Rhizomicrobium;s__	79389	2519136	37	206303	Medium-quality	1	23	0	2937	61.3
all_combined_magscot_cleanbin_000428	80.53	9.6	d__Bacteria;p__Verrucomicrobiota;c__Verrucomicrobiae;o__Limisphaerales;f__;g__;s__	139610	5667805	71	294746	Medium-quality	8	70	0	5344	55.4
all_combined_magscot_cleanbin_000429	75.46	0.63	d__Bacteria;p__Acidobacteriota;c__Terriglobia;o__Terriglobales;f__Acidobacteriaceae;g__Occallatibacter;s__	196015	4166531	28	591125	Medium-quality	4	32	3	3857	59.5
all_combined_magscot_cleanbin_000430	99.8	21.58	d__Bacteria;p__Acidobacteriota;c__Terriglobia;o__Terriglobales;f__Acidobacteriaceae;g__Edaphobacter;s__	572582	6484414	29	946619	Low-quality	12	67	6	5543	57.6
all_combined_magscot_cleanbin_000431	71.42	4.58	d__Bacteria;p__Actinomycetota;c__Acidimicrobiia;o__Acidimicrobiales;f__Palsa-688;g__Fen-671;s__	87177	3825136	61	187915	Medium-quality	3	67	1	4341	65.1
all_combined_magscot_cleanbin_000432	84.11	7.87	d__Bacteria;p__Planctomycetota;c__Phycisphaerae;o__Tepidisphaerales;f__Tepidisphaeraceae;g__RYN-433;s__	99984	6787354	100	437095	Medium-quality	4	100	3	8498	59.5
all_combined_magscot_cleanbin_000433	86.84	3.52	d__Bacteria;p__Verrucomicrobiota;c__Verrucomicrobiae;o__Opitutales;f__JABDGR01;g__JABDGR01;s__	140576	4342581	46	363938	Medium-quality	4	61	3	4418	59.6
all_combined_magscot_cleanbin_000434	90.28	9.2	d__Bacteria;p__Actinomycetota;c__Actinomycetes;o__Streptosporangiales;f__Streptosporangiaceae;g__Trebonia;s__	132804	9386139	105	568274	Medium-quality	19	73	6	9016	69.8
all_combined_magscot_cleanbin_000435	82.4	3.54	d__Bacteria;p__Pseudomonadota;c__Gammaproteobacteria;o__Steroidobacterales;f__Steroidobacteraceae;g__13-2-20CM-66-19;s__	314195	3329353	17	476099	Medium-quality	5	75	3	3190	65.9
all_combined_magscot_cleanbin_000436	98.68	4.1	d__Bacteria;p__Acidobacteriota;c__Terriglobia;o__Terriglobales;f__Acidobacteriaceae;g__Occallatibacter;s__	312591	5390894	29	552987	High-quality	6	64	3	4734	59.9
all_combined_magscot_cleanbin_000437	90.78	7.05	d__Bacteria;p__Acidobacteriota;c__Terriglobia;o__Bryobacterales;f__Bryobacteraceae;g__BOG-234;s__	179476	7134041	62	543304	Medium-quality	9	65	3	6791	58.7
all_combined_magscot_cleanbin_000438	81.42	9.43	d__Bacteria;p__Armatimonadota;c__Chthonomonadetes;o__Chthonomonadales;f__Chthonomonadaceae;g__CAIXIX01;s__	112192	6486016	79	365504	Medium-quality	3	51	6	6698	54.5
all_combined_magscot_cleanbin_000439	96.85	31.14	d__Bacteria;p__Pseudomonadota;c__Alphaproteobacteria;o__ATCC43930;f__Stellaceae;g__AP-15;s__	68319	10061082	211	524401	Low-quality	19	88	10	10910	67
all_combined_magscot_cleanbin_000440	81.87	2.58	d__Bacteria;p__Pseudomonadota;c__Alphaproteobacteria;o__Caulobacterales;f__Caulobacteraceae;g__Palsa-881;s__	114910	3587290	40	322120	Medium-quality	6	43	3	3639	68
all_combined_magscot_cleanbin_000441	75.82	6.83	d__Bacteria;p__Pseudomonadota;c__Gammaproteobacteria;o__Steroidobacterales;f__Steroidobacteraceae;g__Bog-1198;s__	156817	3231196	32	301605	Medium-quality	3	23	0	3048	65.5
all_combined_magscot_cleanbin_000442	87.77	8.78	d__Bacteria;p__Acidobacteriota;c__Terriglobia;o__Terriglobales;f__Acidobacteriaceae;g__JARLFX01;s__	78045	2815266	49	146074	Medium-quality	3	39	0	3250	61.8
all_combined_magscot_cleanbin_000443	81	13.47	d__Bacteria;p__Planctomycetota;c__Planctomycetia;o__Gemmatales;f__Gemmataceae;g__UBA4732;s__	177860	9040153	112	540720	Low-quality	8	92	7	9302	62.1
all_combined_magscot_cleanbin_000444	97.49	24.51	d__Bacteria;p__Bacteroidota;c__Bacteroidia;o__Chitinophagales;f__Chitinophagaceae;g__Puia;s__	220949	4644869	43	491383	Low-quality	4	48	3	4184	40.6
all_combined_magscot_cleanbin_000445	99	48.14	d__Bacteria;p__Pseudomonadota;c__Alphaproteobacteria;o__Rhizobiales;f__Xanthobacteraceae;g__Pseudolabrys;s__	380419	5768599	16	1003221	Low-quality	6	71	3	5722	59.3
all_combined_magscot_cleanbin_000446	93.68	1.72	d__Bacteria;p__Desulfobacterota_B;c__Binatia;o__Binatales;f__Binataceae;g__JADMIL01;s__	221983	5536313	35	410221	High-quality	10	44	0	5550	59.1
all_combined_magscot_cleanbin_000447	68.59	2.97	d__Bacteria;p__Planctomycetota;c__Phycisphaerae;o__Phycisphaerales;f__Phycisphaeraceae;g__JAPLMQ01;s__	134340	3983086	38	425592	Medium-quality	5	37	1	4498	60.7
all_combined_magscot_cleanbin_000448	73.77	6.93	d__Bacteria;p__Actinomycetota;c__Thermoleophilia;o__Gaiellales;f__Gaiellaceae;g__PALSA-600;s__	207869	2522947	16	328876	Medium-quality	0	41	1	2773	68.3
all_combined_magscot_cleanbin_000449	87.31	12.76	d__Bacteria;p__Acidobacteriota;c__Terriglobia;o__Acidoferrales;f__UBA7541;g__Palsa-360;s__	176393	5803715	55	385995	Low-quality	12	61	1	5531	58.8
all_combined_magscot_cleanbin_000450	89.72	8.6	d__Bacteria;p__Acidobacteriota;c__Terriglobia;o__Terriglobales;f__SbA1;g__Sulfotelmatobacter;s__	256173	4992649	28	702752	Medium-quality	10	49	3	4417	57.7
all_combined_magscot_cleanbin_000451	77.47	13.96	d__Bacteria;p__Pseudomonadota;c__Alphaproteobacteria;o__Acetobacterales;f__Acetobacteraceae;g__Rhodopila;s__	115532	8291035	89	366916	Low-quality	12	55	0	8197	63.5
all_combined_magscot_cleanbin_000452	81.23	14.11	d__Bacteria;p__Pseudomonadota;c__Alphaproteobacteria;o__Rhizobiales;f__Xanthobacteraceae;g__Bradyrhizobium;s__	102652	6708029	93	340655	Low-quality	5	59	6	6477	63.7
all_combined_magscot_cleanbin_000453	82.35	6.8	d__Bacteria;p__Verrucomicrobiota;c__Verrucomicrobiae;o__Chthoniobacterales;f__JAFAMB01;g__JAFAMB01;s__	68077	4580535	83	197568	Medium-quality	9	37	0	5209	54.8
all_combined_magscot_cleanbin_000454	91.44	33.34	d__Bacteria;p__Bacteroidota;c__Bacteroidia;o__Chitinophagales;f__Chitinophagaceae;g__Puia;s__	168068	7322725	70	512336	Low-quality	6	67	0	6569	53.1
all_combined_magscot_cleanbin_000455	74.63	3.29	d__Bacteria;p__Actinomycetota;c__Thermoleophilia;o__Gaiellales;f__Gaiellaceae;g__PALSA-600;s__	287918	2504986	14	378550	Medium-quality	0	50	0	2651	68.5
all_combined_magscot_cleanbin_000456	82.2	20.54	d__Bacteria;p__Actinomycetota;c__Acidimicrobiia;o__Acidimicrobiales;f__RAAP-2;g__Bog-473;s__	156485	5375349	52	369270	Low-quality	3	64	3	5311	68.2
all_combined_magscot_cleanbin_000457	73.18	4.72	d__Bacteria;p__Pseudomonadota;c__Gammaproteobacteria;o__Burkholderiales;f__Casimicrobiaceae;g__CAIWHR01;s__	108129	4099933	58	221447	Medium-quality	4	31	1	4291	64.5
all_combined_magscot_cleanbin_000458	79.73	0.35	d__Bacteria;p__Acidobacteriota;c__Terriglobia;o__Terriglobales;f__Acidobacteriaceae;g__Silvibacterium;s__	99812	2631359	39	211488	Medium-quality	5	34	0	2929	58.2
all_combined_magscot_cleanbin_000459	77.4	4.23	d__Bacteria;p__Verrucomicrobiota;c__Verrucomicrobiae;o__Limisphaerales;f__Pedosphaeraceae;g__JAJPHR01;s__	148450	5201073	54	346864	Medium-quality	4	60	3	5759	60
all_combined_magscot_cleanbin_000460	81.18	14.84	d__Bacteria;p__Pseudomonadota;c__Gammaproteobacteria;o__Steroidobacterales;f__Steroidobacteraceae;g__13-2-20CM-66-19;s__	99930	4638307	70	224255	Low-quality	7	51	5	4822	67
all_combined_magscot_cleanbin_000461	92.86	7.84	d__Bacteria;p__Planctomycetota;c__Planctomycetia;o__Planctomycetales;f__Planctomycetaceae;g__JACQFH01;s__	197550	9296209	75	634278	Medium-quality	12	76	5	7829	60.6
all_combined_magscot_cleanbin_000462	67.06	5.38	d__Bacteria;p__Actinomycetota;c__Actinomycetes;o__Propionibacteriales;f__Nocardioidaceae;g__JAICMS01;s__	76911	2766908	51	144332	Medium-quality	4	27	5	3018	68.6
all_combined_magscot_cleanbin_000463	88.46	11.25	d__Bacteria;p__Gemmatimonadota;c__Gemmatimonadetes;o__Gemmatimonadales;f__Gemmatimonadaceae;g__Fen-1231;s__	336176	5309985	30	741987	Low-quality	5	83	1	4742	62.9
all_combined_magscot_cleanbin_000464	84.87	17.04	d__Bacteria;p__Gemmatimonadota;c__Gemmatimonadetes;o__Gemmatimonadales;f__Gemmatimonadaceae;g__Fen-1231;s__	255611	4427380	64	773615	Low-quality	3	62	3	4347	63.3
all_combined_magscot_cleanbin_000465	85.43	15.98	d__Bacteria;p__Verrucomicrobiota;c__Verrucomicrobiae;o__Limisphaerales;f__UBA11358;g__UBA11358;s__	203750	5859729	58	510381	Low-quality	8	76	6	5105	56.7
all_combined_magscot_cleanbin_000466	66.94	0.61	d__Bacteria;p__Actinomycetota;c__Thermoleophilia;o__Solirubrobacterales;f__Solirubrobacteraceae;g__Palsa-744;s__	130693	4260700	52	219303	Medium-quality	7	40	3	4232	71.2
all_combined_magscot_cleanbin_000467	76	15.66	d__Bacteria;p__Myxococcota;c__Polyangia;o__Polyangiales;f__Polyangiaceae;g__Palsa-1150;s__	131787	10604964	108	338223	Low-quality	7	61	0	10840	69.7
all_combined_magscot_cleanbin_000468	76.4	9.64	d__Bacteria;p__Acidobacteriota;c__Terriglobia;o__Bryobacterales;f__Bryobacteraceae;g__Palsa-187;s__	87630	6040241	94	233377	Medium-quality	6	41	2	6742	61.2
all_combined_magscot_cleanbin_000469	75.34	8.94	d__Bacteria;p__Pseudomonadota;c__Gammaproteobacteria;o__Xanthomonadales;f__Rhodanobacteraceae;g__Rhodanobacter;s__	62258	3185374	62	153362	Medium-quality	3	43	2	3687	62.5
all_combined_magscot_cleanbin_000470	79.41	7.91	d__Bacteria;p__Pseudomonadota;c__Alphaproteobacteria;o__Dongiales;f__Dongiaceae;g__;s__	71217	6682284	118	286765	Medium-quality	9	48	5	7118	65.3
all_combined_magscot_cleanbin_000471	84.99	21.79	d__Bacteria;p__Pseudomonadota;c__Alphaproteobacteria;o__Caulobacterales;f__Caulobacteraceae;g__BOG-935;s__	126201	5106934	65	605209	Low-quality	3	39	0	5196	68.5
all_combined_magscot_cleanbin_000472	88.16	22.98	d__Bacteria;p__Pseudomonadota;c__Alphaproteobacteria;o__ATCC43930;f__Stellaceae;g__;s__	96334	7891040	127	406221	Low-quality	9	67	3	8805	67.1
all_combined_magscot_cleanbin_000473	83.59	22.56	d__Bacteria;p__Acidobacteriota;c__Terriglobia;o__Bryobacterales;f__Bryobacteraceae;g__Palsa-187;s__	196880	10102110	91	541677	Low-quality	13	79	3	10162	60
all_combined_magscot_cleanbin_000474	86.78	30.64	d__Bacteria;p__Pseudomonadota;c__Alphaproteobacteria;o__ATCC43930;f__Stellaceae;g__AP-15;s__	105601	8103753	119	377884	Low-quality	19	74	2	8045	66.6
all_combined_magscot_cleanbin_000475	76.21	7.4	d__Bacteria;p__Verrucomicrobiota;c__Verrucomicrobiae;o__Limisphaerales;f__UBA11358;g__UBA11358;s__	130374	3081058	37	262803	Medium-quality	7	42	6	3029	56.5
all_combined_magscot_cleanbin_000476	92.3	28.3	d__Bacteria;p__Pseudomonadota;c__Alphaproteobacteria;o__ATCC43930;f__Stellaceae;g__AP-15;s__	72267	7992711	152	227505	Low-quality	14	94	0	8394	65.1
all_combined_magscot_cleanbin_000477	82.98	9.64	d__Bacteria;p__Pseudomonadota;c__Gammaproteobacteria;o__Steroidobacterales;f__Steroidobacteraceae;g__DAIDKA01;s__	366860	4906494	18	736243	Medium-quality	7	52	0	4641	64.2
all_combined_magscot_cleanbin_000478	86.88	4.97	d__Bacteria;p__Planctomycetota;c__Planctomycetia;o__Gemmatales;f__Gemmataceae;g__Gemmata;s__	104619	8709389	111	371904	Medium-quality	10	68	3	7697	55.1
all_combined_magscot_cleanbin_000479	71.64	5.44	d__Bacteria;p__Acidobacteriota;c__Terriglobia;o__Acidoferrales;f__UBA7541;g__Palsa-295;s__	90416	3998384	61	260478	Medium-quality	3	27	2	4462	57
all_combined_magscot_cleanbin_000480	88.47	24.86	d__Bacteria;p__Actinomycetota;c__Acidimicrobiia;o__Acidimicrobiales;f__Palsa-688;g__PALSA-693;s__	116474	5434645	64	339989	Low-quality	9	55	5	5516	68.6
all_combined_magscot_cleanbin_000481	72.51	7.49	d__Bacteria;p__Planctomycetota;c__Phycisphaerae;o__WQYP01;f__WQYP01;g__WQYP01;s__	142610	5365329	46	739646	Medium-quality	6	81	3	5404	59.4
all_combined_magscot_cleanbin_000482	92.74	32.72	d__Bacteria;p__Acidobacteriota;c__Terriglobia;o__Bryobacterales;f__Bryobacteraceae;g__Palsa-187;s__	151191	8044392	71	362309	Low-quality	8	63	0	8148	60.1
all_combined_magscot_cleanbin_000483	85.74	28.42	d__Bacteria;p__Pseudomonadota;c__Alphaproteobacteria;o__Micropepsales;f__Micropepsaceae;g__Rhizomicrobium;s__	218009	5537380	40	533085	Low-quality	7	62	0	5393	61.2
all_combined_magscot_cleanbin_000484	72.54	8.13	d__Bacteria;p__Acidobacteriota;c__Terriglobia;o__Terriglobales;f__Acidobacteriaceae;g__Occallatibacter;s__	108617	6088840	73	242810	Medium-quality	9	71	0	6205	60.1
all_combined_magscot_cleanbin_000485	81.63	8.58	d__Bacteria;p__Acidobacteriota;c__Terriglobia;o__Bryobacterales;f__Bryobacteraceae;g__Palsa-187;s__	192706	6659679	43	764125	Medium-quality	7	37	3	6229	59.6
all_combined_magscot_cleanbin_000486	79.65	10.4	d__Bacteria;p__Verrucomicrobiota;c__Verrucomicrobiae;o__Chthoniobacterales;f__JAFAMB01;g__JAFAVN01;s__	73562	6031936	121	153989	Low-quality	13	42	0	6859	54.3
all_combined_magscot_cleanbin_000487	94.4	21.1	d__Bacteria;p__Gemmatimonadota;c__Gemmatimonadetes;o__Gemmatimonadales;f__Gemmatimonadaceae;g__Fen-1231;s__	519165	4680442	15	1070581	Low-quality	4	55	0	4134	66.3
all_combined_magscot_cleanbin_000488	94.89	26.9	d__Bacteria;p__Pseudomonadota;c__Alphaproteobacteria;o__Rhizobiales;f__Xanthobacteraceae;g__BOG-931;s__	90191	7317884	124	325500	Low-quality	6	69	4	7114	62.1
all_combined_magscot_cleanbin_000489	72.93	1.68	d__Bacteria;p__Gemmatimonadota;c__Gemmatimonadetes;o__Gemmatimonadales;f__GWC2-71-9;g__AG25;s__	116566	3205922	36	339798	Medium-quality	3	49	3	3633	66.8
all_combined_magscot_cleanbin_000490	68.08	1.93	d__Bacteria;p__Actinomycetota;c__Acidimicrobiia;o__Acidimicrobiales;f__UBA8190;g__Palsa-661;s__	93249	3899893	52	309070	Medium-quality	4	32	0	4206	67.7
all_combined_magscot_cleanbin_000491	83.84	8.47	d__Bacteria;p__Acidobacteriota;c__Terriglobia;o__Terriglobales;f__Acidobacteriaceae;g__;s__	94835	4132987	70	240150	Medium-quality	5	58	1	4367	60
all_combined_magscot_cleanbin_000492	68.18	4.61	d__Bacteria;p__Pseudomonadota;c__Alphaproteobacteria;o__Rhizobiales;f__Devosiaceae;g__Devosia_A;s__	130657	3770859	43	297555	Medium-quality	3	31	3	4083	64.7
all_combined_magscot_cleanbin_000493	75.48	14.13	d__Bacteria;p__Pseudomonadota;c__Alphaproteobacteria;o__Micropepsales;f__Micropepsaceae;g__Rhizomicrobium;s__	82804	2370327	34	185783	Low-quality	3	41	2	2459	62.6
all_combined_magscot_cleanbin_000494	94.38	11.03	d__Bacteria;p__Planctomycetota;c__Planctomycetia;o__Isosphaerales;f__Isosphaeraceae;g__;s__	137661	14173553	159	648800	Low-quality	14	115	3	11801	62.5
all_combined_magscot_cleanbin_000495	87.19	29.83	d__Bacteria;p__Myxococcota;c__Polyangia;o__Polyangiales;f__Polyangiaceae;g__Palsa-1150;s__	316860	14247540	106	668006	Low-quality	18	82	5	12755	68.6
all_combined_magscot_cleanbin_000496	67.4	3.43	d__Bacteria;p__Armatimonadota;c__Fimbriimonadia;o__Fimbriimonadales;f__Fimbriimonadaceae;g__Fimbriimonas;s__	71610	4914612	87	193781	Medium-quality	2	56	5	6271	56.5
all_combined_magscot_cleanbin_000497	62.32	6.73	d__Bacteria;p__Actinomycetota;c__Actinomycetes;o__Streptomycetales;f__Catenulisporaceae;g__Actinospica;s__	70798	4878930	87	306972	Medium-quality	18	47	9	5391	70.1
all_combined_magscot_cleanbin_000498	88.82	22.05	d__Bacteria;p__Actinomycetota;c__Thermoleophilia;o__Solirubrobacterales;f__Solirubrobacteraceae;g__Palsa-513;s__	82131	5206721	85	374662	Low-quality	5	41	9	5564	70.3
all_combined_magscot_cleanbin_000499	73.79	4.06	d__Bacteria;p__Acidobacteriota;c__Terriglobia;o__Acidoferrales;f__UBA7541;g__;s__	143413	4631966	45	348883	Medium-quality	7	57	3	4977	58.5
all_combined_magscot_cleanbin_000500	73.21	5.11	d__Bacteria;p__Bacteroidota;c__Bacteroidia;o__Chitinophagales;f__Chitinophagaceae;g__JACMLD01;s__	72548	4579328	86	204973	Medium-quality	2	28	0	5228	49.9
all_combined_magscot_cleanbin_000501	72.32	2.57	d__Bacteria;p__Myxococcota;c__Myxococcia;o__Myxococcales;f__Myxococcaceae;g__JAEUJP01;s__	112382	8281304	108	384173	Medium-quality	13	50	0	9236	66.3
all_combined_magscot_cleanbin_000502	94.66	37.14	d__Bacteria;p__Pseudomonadota;c__Alphaproteobacteria;o__Acetobacterales;f__Acetobacteraceae;g__Palsa-883;s__	126249	11430690	139	311125	Low-quality	18	70	10	10957	65.9
all_combined_magscot_cleanbin_000503	87	20.29	d__Bacteria;p__Acidobacteriota;c__Terriglobia;o__Terriglobales;f__Acidobacteriaceae;g__Occallatibacter;s__	150991	4810469	43	450558	Low-quality	4	44	0	4550	58.4
all_combined_magscot_cleanbin_000504	78.91	4.5	d__Bacteria;p__Acidobacteriota;c__Terriglobia;o__Terriglobales;f__Acidobacteriaceae;g__Edaphobacter;s__	183590	4357307	30	803737	Medium-quality	6	40	0	3686	58
all_combined_magscot_cleanbin_000505	91.32	35.66	d__Bacteria;p__Bacteroidota;c__Kapaibacteriia;o__Palsa-1295;f__Palsa-1295;g__PALSA-1295;s__	188721	4945267	4968	674499	Low-quality	4	75	4	4950	49.3
all_combined_magscot_cleanbin_000506	77.9	15.46	d__Bacteria;p__Acidobacteriota;c__Terriglobia;o__Acidoferrales;f__UBA7541;g__Palsa-360;s__	43477	6006148	164	244612	Low-quality	9	49	0	7424	56.2
all_combined_magscot_cleanbin_000507	84.67	12.89	d__Bacteria;p__Pseudomonadota;c__Alphaproteobacteria;o__Micropepsales;f__Micropepsaceae;g__Rhizomicrobium;s__	81092	4784008	87	224593	Low-quality	7	37	0	5465	62.5
all_combined_magscot_cleanbin_000508	67.71	1.04	d__Bacteria;p__Gemmatimonadota;c__Gemmatimonadetes;o__Gemmatimonadales;f__Gemmatimonadaceae;g__AG11;s__	95226	3148497	41	280529	Medium-quality	4	57	5	3357	65.6
all_combined_magscot_cleanbin_000509	86.98	20.52	d__Bacteria;p__Planctomycetota;c__Planctomycetia;o__Isosphaerales;f__Isosphaeraceae;g__CAMFLR01;s__	145908	10200324	109	523232	Low-quality	8	48	5	8543	70.1
all_combined_magscot_cleanbin_000510	74.47	13.72	d__Bacteria;p__Verrucomicrobiota;c__Verrucomicrobiae;o__Palsa-1439;f__Palsa-1439;g__Palsa-1439;s__	249881	3872864	24	358005	Low-quality	3	44	3	3946	57.5
all_combined_magscot_cleanbin_000511	76.19	6.93	d__Bacteria;p__Bacteroidota;c__Bacteroidia;o__Pasla-948_A;f__Palsa-948_A;g__JABEUT01;s__	73587	4399150	78	345171	Medium-quality	0	41	3	5130	40.2
all_combined_magscot_cleanbin_000512	76.04	14.19	d__Bacteria;p__Pseudomonadota;c__Gammaproteobacteria;o__Steroidobacterales;f__Steroidobacteraceae;g__Bog-1198;s__	179044	5141047	52	512062	Low-quality	7	50	3	4759	61
all_combined_magscot_cleanbin_000513	69.68	6.57	d__Bacteria;p__Pseudomonadota;c__Gammaproteobacteria;o__Nevskiales;f__Nevskiaceae;g__Nevskia;s__	78779	3694615	64	202103	Medium-quality	3	35	3	4313	66
all_combined_magscot_cleanbin_000514	93.76	35.58	d__Bacteria;p__Acidobacteriota;c__Terriglobia;o__Bryobacterales;f__Bryobacteraceae;g__Palsa-187;s__	238845	11319168	68	1044054	Low-quality	11	79	6	10803	59.9
all_combined_magscot_cleanbin_000515	89.03	30.63	d__Bacteria;p__Acidobacteriota;c__Terriglobia;o__Bryobacterales;f__Bryobacteraceae;g__Palsa-187;s__	264300	9824166	52	539410	Low-quality	11	98	3	9909	60.8
all_combined_magscot_cleanbin_000516	76.54	11.56	d__Bacteria;p__Acidobacteriota;c__Vicinamibacteria;o__Vicinamibacterales;f__UBA2999;g__Gp6-AA45;s__	91914	4521095	72	302056	Low-quality	3	39	3	4809	66.9
all_combined_magscot_cleanbin_000517	51.54	6.97	d__Bacteria;p__Pseudomonadota;c__Alphaproteobacteria;o__Rhizobiales;f__Xanthobacteraceae;g__Bradyrhizobium;s__	142676	3968909	35	284380	Medium-quality	4	29	3	3882	63.2
all_combined_magscot_cleanbin_000518	84.66	29.99	d__Bacteria;p__Pseudomonadota;c__Alphaproteobacteria;o__Rhizobiales;f__Xanthobacteraceae;g__BOG-931;s__	101387	7332691	141	351616	Low-quality	10	52	8	6911	64
all_combined_magscot_cleanbin_000519	69.62	17.99	d__Bacteria;p__Actinomycetota;c__Thermoleophilia;o__Solirubrobacterales;f__Solirubrobacteraceae;g__Palsa-744;s__	75263	3912642	61	408022	Low-quality	4	65	0	4532	67.6
all_combined_magscot_cleanbin_000520	77.75	12.18	d__Bacteria;p__Planctomycetota;c__SZUA-567;o__H5-PLA8;f__H5-PLA8;g__JANXLS01;s__	88340	9073661	132	299287	Low-quality	16	75	6	8562	58.5
all_combined_magscot_cleanbin_000521	94.2	35.24	d__Bacteria;p__Actinomycetota;c__Actinomycetes;o__Streptosporangiales;f__Streptosporangiaceae;g__Palsa-504;s__	109598	13193515	217	544513	Low-quality	15	144	0	12619	69.4
all_combined_magscot_cleanbin_000522	73.25	10.26	d__Bacteria;p__Pseudomonadota;c__Alphaproteobacteria;o__Rhizobiales;f__Beijerinckiaceae;g__Roseiarcus;s__	133674	4622761	44	338414	Low-quality	6	38	0	4445	63.3
all_combined_magscot_cleanbin_000523	95.13	8.98	d__Bacteria;p__Planctomycetota;c__Planctomycetia;o__Isosphaerales;f__Isosphaeraceae;g__;s__	188517	13551327	114	597545	Medium-quality	12	91	6	11672	61.1
all_combined_magscot_cleanbin_000524	69.68	1.68	d__Bacteria;p__Pseudomonadota;c__Alphaproteobacteria;o__Micropepsales;f__Micropepsaceae;g__Rhizomicrobium;s__	99685	2553651	35	177389	Medium-quality	3	33	3	3062	59.4
all_combined_magscot_cleanbin_000525	82.41	8.05	d__Bacteria;p__Gemmatimonadota;c__Gemmatimonadetes;o__Gemmatimonadales;f__Gemmatimonadaceae;g__JAQBQB01;s__	109507	5754952	69	222286	Medium-quality	4	42	3	5580	63.1
all_combined_magscot_cleanbin_000526	75.87	2.36	d__Bacteria;p__Actinomycetota;c__Acidimicrobiia;o__Acidimicrobiales;f__RAAP-2;g__Bog-473;s__	309067	3022682	13	394398	Medium-quality	4	38	0	2987	67.1
all_combined_magscot_cleanbin_000527	86.42	13.16	d__Bacteria;p__Elusimicrobiota;c__Elusimicrobia;o__UBA1565;f__UBA9628;g__GWA2-66-18;s__	60693	5053336	107	202794	Low-quality	11	56	3	5966	66.9
all_combined_magscot_cleanbin_000528	93.26	44.28	d__Bacteria;p__Pseudomonadota;c__Gammaproteobacteria;o__Xanthomonadales;f__Rhodanobacteraceae;g__Rudaea;s__	163619	6252913	49	497050	Low-quality	7	50	4	5693	63.4
all_combined_magscot_cleanbin_000529	74.01	4.53	d__Bacteria;p__Acidobacteriota;c__Terriglobia;o__Bryobacterales;f__Bryobacteraceae;g__Palsa-187;s__	85108	6016109	95	293136	Medium-quality	5	60	3	6815	59
all_combined_magscot_cleanbin_000530	80.46	13.23	d__Bacteria;p__Verrucomicrobiota;c__Verrucomicrobiae;o__Opitutales;f__Opitutaceae;g__Opi-474;s__	51522	4865353	106	178536	Low-quality	4	49	2	5870	64.3
all_combined_magscot_cleanbin_000531	62.13	4.82	d__Bacteria;p__Actinomycetota;c__Acidimicrobiia;o__Acidimicrobiales;f__;g__;s__	56232	3787004	81	141730	Medium-quality	7	19	0	4586	70.3
all_combined_magscot_cleanbin_000532	92.29	0.75	d__Bacteria;p__Patescibacteria;c__Saccharimonadia;o__Saccharimonadales;f__UBA4665;g__JARIHD01;s__	167050	1584678	10	355615	High-quality	2	46	3	1842	49.1
all_combined_magscot_cleanbin_000533	82.41	11.62	d__Bacteria;p__Acidobacteriota;c__Terriglobia;o__Terriglobales;f__Koribacteraceae;g__Bog-257;s__	110521	5464427	56	407141	Low-quality	9	53	0	5063	57.5
all_combined_magscot_cleanbin_000534	90.83	17.47	d__Bacteria;p__Pseudomonadota;c__Alphaproteobacteria;o__Rhizobiales;f__Xanthobacteraceae;g__BOG-931;s__	129709	6481560	83	265364	Low-quality	7	58	3	6286	61
all_combined_magscot_cleanbin_000535	65.52	4.68	d__Bacteria;p__Acidobacteriota;c__Terriglobia;o__Acidoferrales;f__UBA7541;g__;s__	63817	2824016	51	169022	Medium-quality	2	37	2	3213	60.6
all_combined_magscot_cleanbin_000536	67.14	11.45	d__Bacteria;p__Acidobacteriota;c__Terriglobia;o__Acidoferrales;f__UBA7541;g__Acidoferrum;s__	86709	4826705	56	303394	Low-quality	8	36	4	4708	58.6
all_combined_magscot_cleanbin_000537	85.82	37.03	d__Bacteria;p__Acidobacteriota;c__Terriglobia;o__Acidoferrales;f__UBA7541;g__Palsa-295;s__	116766	12176906	157	465767	Low-quality	25	131	3	12067	57
all_combined_magscot_cleanbin_000538	75.23	5.63	d__Bacteria;p__Eremiobacterota;c__Eremiobacteria;o__Baltobacterales;f__Baltobacteraceae;g__;s__	94260	4604878	76	284490	Medium-quality	5	39	0	5280	66.4
all_combined_magscot_cleanbin_000539	86.23	29.06	d__Bacteria;p__Actinomycetota;c__Acidimicrobiia;o__Acidimicrobiales;f__RAAP-2;g__Bog-473;s__	129037	5822769	70	396840	Low-quality	3	66	3	6078	67.5
all_combined_magscot_cleanbin_000540	91.31	34.77	d__Bacteria;p__Pseudomonadota;c__Gammaproteobacteria;o__Steroidobacterales;f__Steroidobacteraceae;g__Bog-1198;s__	132861	7427869	78	350916	Low-quality	9	65	3	6956	60.3
all_combined_magscot_cleanbin_000541	79.33	28.7	d__Bacteria;p__Pseudomonadota;c__Alphaproteobacteria;o__Rhizobiales;f__Beijerinckiaceae;g__Roseiarcus;s__	148662	9850126	88	385854	Low-quality	13	91	3	9871	62.6
all_combined_magscot_cleanbin_000542	94.8	36.54	d__Bacteria;p__Pseudomonadota;c__Alphaproteobacteria;o__Rhizobiales;f__Xanthobacteraceae;g__Bradyrhizobium;s__	132442	10289739	131	742115	Low-quality	14	69	5	9788	63
all_combined_magscot_cleanbin_000543	90.47	14.08	d__Bacteria;p__Myxococcota;c__Polyangia;o__Polyangiales;f__Polyangiaceae;g__Minicystis;s__	68911	14125356	287	261104	Low-quality	29	99	2	13982	72.5
all_combined_magscot_cleanbin_000544	91.79	24.44	d__Bacteria;p__Pseudomonadota;c__Alphaproteobacteria;o__Rhizobiales;f__Xanthobacteraceae;g__Bradyrhizobium;s__	101008	9461169	151	457906	Low-quality	13	61	6	9003	61.1
all_combined_magscot_cleanbin_000545	72.29	8.64	d__Bacteria;p__Pseudomonadota;c__Alphaproteobacteria;o__BOG-932;f__BOG-932;g__BOG-932;s__	65088	3748510	73	168693	Medium-quality	5	34	0	4389	64.2
all_combined_magscot_cleanbin_000546	88.1	20.14	d__Bacteria;p__Acidobacteriota;c__Terriglobia;o__Acidoferrales;f__UBA7541;g__Palsa-360;s__	182974	5869631	62	323349	Low-quality	8	62	3	6185	56.9
all_combined_magscot_cleanbin_000547	58.11	0.55	d__Bacteria;p__Actinomycetota;c__Thermoleophilia;o__Gaiellales;f__Gaiellaceae;g__PALSA-600;s__	127030	2454935	26	286546	Medium-quality	6	32	0	2806	67.7
all_combined_magscot_cleanbin_000548	76.73	15.93	d__Bacteria;p__Pseudomonadota;c__Alphaproteobacteria;o__Rhizobiales;f__Xanthobacteraceae;g__VAZQ01;s__	190721	6819273	46	450978	Low-quality	9	61	6	6237	64.1
all_combined_magscot_cleanbin_000549	80.41	18.73	d__Bacteria;p__Pseudomonadota;c__Alphaproteobacteria;o__Rhizobiales;f__Xanthobacteraceae;g__VAZQ01;s__	124748	8235423	86	470397	Low-quality	5	50	0	7667	64.7
all_combined_magscot_cleanbin_000550	73.85	7.76	d__Bacteria;p__Planctomycetota;c__Phycisphaerae;o__Phycisphaerales;f__UBA1924;g__JAEYTB01;s__	98112	4928507	68	611228	Medium-quality	0	63	3	5837	64.3
all_combined_magscot_cleanbin_000551	71.22	10.1	d__Bacteria;p__Cyanobacteriota;c__Vampirovibrionia;o__Obscuribacterales;f__Obscuribacteraceae;g__REEB67;s__	86494	7618915	124	196180	Low-quality	6	58	2	8863	52.6
all_combined_magscot_cleanbin_000552	80.72	6.25	d__Bacteria;p__Acidobacteriota;c__Terriglobia;o__Terriglobales;f__Acidobacteriaceae;g__PALSA-350;s__	131305	5769324	65	233828	Medium-quality	11	34	3	5512	58
all_combined_magscot_cleanbin_000553	77.73	6.37	d__Bacteria;p__Pseudomonadota;c__Alphaproteobacteria;o__Acetobacterales;f__Acetobacteraceae;g__JAMXLO01;s__	126080	6619754	89	408209	Medium-quality	13	40	0	6225	64
all_combined_magscot_cleanbin_000554	85.04	7.66	d__Bacteria;p__Desulfobacterota_B;c__Binatia;o__Binatales;f__Binataceae;g__Binatus;s__	268417	6719875	44	1091559	Medium-quality	19	73	3	6389	59.9
all_combined_magscot_cleanbin_000555	93.98	35.67	d__Bacteria;p__Pseudomonadota;c__Alphaproteobacteria;o__Caulobacterales;f__Caulobacteraceae;g__BOG-935;s__	61782	10297724	251	308084	Low-quality	13	99	6	11588	68.8
all_combined_magscot_cleanbin_000556	73.23	0.02	d__Bacteria;p__Myxococcota;c__Polyangia;o__Polyangiales;f__Polyangiaceae;g__;s__	136783	8028043	81	394949	Medium-quality	9	40	3	8258	66
all_combined_magscot_cleanbin_000557	66.96	4.14	d__Bacteria;p__Pseudomonadota;c__Gammaproteobacteria;o__Steroidobacterales;f__Steroidobacteraceae;g__13-2-20CM-66-19;s__	244782	3639035	34	477307	Medium-quality	5	44	3	3349	66.6
all_combined_magscot_cleanbin_000558	88.04	33.8	d__Bacteria;p__Pseudomonadota;c__Alphaproteobacteria;o__Rhizobiales;f__Xanthobacteraceae;g__BOG-931;s__	78997	8897253	233	346355	Low-quality	15	110	5	8332	64
all_combined_magscot_cleanbin_000559	78.99	30.48	d__Bacteria;p__Actinomycetota;c__Actinomycetes;o__Streptosporangiales;f__Streptosporangiaceae;g__JAIRTY01;s__	80087	12234381	215	351391	Low-quality	10	111	3	13068	70.5
all_combined_magscot_cleanbin_000560	74.91	8.07	d__Bacteria;p__Acidobacteriota;c__Terriglobia;o__Bryobacterales;f__Bryobacteraceae;g__PALSA-243;s__	92483	8286770	131	278364	Medium-quality	7	61	3	8818	60.6
all_combined_magscot_cleanbin_000561	85.81	27.01	d__Bacteria;p__Chloroflexota;c__UBA5177;o__JANWHV01;f__JANWHV01;g__;s__	61237	10433412	234	311866	Low-quality	7	89	6	11850	61.4
all_combined_magscot_cleanbin_000562	78.96	20.96	d__Bacteria;p__Bacteroidota;c__Bacteroidia;o__Chitinophagales;f__Chitinophagaceae;g__Puia;s__	99423	7168924	113	298899	Low-quality	2	56	0	7632	51.3
all_combined_magscot_cleanbin_000563	88.9	6.03	d__Bacteria;p__Acidobacteriota;c__Terriglobia;o__Terriglobales;f__Acidobacteriaceae;g__Occallatibacter;s__	480975	5314877	19	1077300	Medium-quality	4	46	3	4414	57.4
all_combined_magscot_cleanbin_000564	77.68	5.51	d__Bacteria;p__Planctomycetota;c__Phycisphaerae;o__Tepidisphaerales;f__Tepidisphaeraceae;g__JAICTV01;s__	139603	5948490	64	543807	Medium-quality	3	81	2	6126	60.3
all_combined_magscot_cleanbin_000565	90.26	14.36	d__Bacteria;p__Pseudomonadota;c__Alphaproteobacteria;o__Rhizobiales;f__Xanthobacteraceae;g__Z2-YC6860;s__	108278	5824023	75	337448	Low-quality	5	41	0	5815	65.2
all_combined_magscot_cleanbin_000566	95.09	21.82	d__Bacteria;p__Pseudomonadota;c__Alphaproteobacteria;o__Rhizobiales;f__Xanthobacteraceae;g__Z2-YC6860;s__	160596	8354005	88	520266	Low-quality	6	71	3	8396	63.2
all_combined_magscot_cleanbin_000567	64.24	3.12	d__Bacteria;p__Actinomycetota;c__Acidimicrobiia;o__Acidimicrobiales;f__Bog-793;g__;s__	81188	3113709	52	199589	Medium-quality	4	38	3	3287	69.3
all_combined_magscot_cleanbin_000568	64	12.72	d__Bacteria;p__Acidobacteriota;c__Terriglobia;o__Terriglobales;f__Acidobacteriaceae;g__Edaphobacter;s__	166509	4093909	32	439063	Low-quality	5	40	1	3482	58.3
all_combined_magscot_cleanbin_000569	82.79	14.5	d__Bacteria;p__Planctomycetota;c__Planctomycetia;o__Gemmatales;f__Gemmataceae;g__SIAQ01;s__	175842	9452325	89	594993	Low-quality	8	90	7	8828	62.3
all_combined_magscot_cleanbin_000570	86.8	19.55	d__Bacteria;p__Actinomycetota;c__Actinomycetes;o__Mycobacteriales;f__Mycobacteriaceae;g__Mycobacterium;s__	69533	7561938	144	255181	Low-quality	16	55	3	8993	65.7
all_combined_magscot_cleanbin_000571	72.23	15.27	d__Bacteria;p__Verrucomicrobiota;c__Verrucomicrobiae;o__Methylacidiphilales;f__UBA1321;g__JABDGH01;s__	76665	3441260	61	315723	Low-quality	7	39	8	3780	59.1
all_combined_magscot_cleanbin_000572	57.97	7.95	d__Bacteria;p__Pseudomonadota;c__Gammaproteobacteria;o__Burkholderiales;f__Burkholderiaceae;g__Paraburkholderia;s__	268836	4193306	34	384207	Medium-quality	7	45	9	3924	62.4
all_combined_magscot_cleanbin_000573	96.54	32.97	d__Bacteria;p__Pseudomonadota;c__Gammaproteobacteria;o__Steroidobacterales;f__Steroidobacteraceae;g__FEN-1191;s__	86465	6543945	105	318076	Low-quality	7	61	4	6992	63.8
all_combined_magscot_cleanbin_000574	65.49	9.11	d__Bacteria;p__Acidobacteriota;c__Terriglobia;o__Bryobacterales;f__Bryobacteraceae;g__Palsa-187;s__	77631	5970001	103	353396	Medium-quality	7	78	0	6866	58
all_combined_magscot_cleanbin_000575	71.4	5.37	d__Bacteria;p__Myxococcota;c__Polyangia;o__Polyangiales;f__Polyangiaceae;g__;s__	119271	7941557	92	352121	Medium-quality	12	61	3	8213	68.1
all_combined_magscot_cleanbin_000576	70.71	1.31	d__Bacteria;p__Pseudomonadota;c__Alphaproteobacteria;o__Acetobacterales;f__Acetobacteraceae;g__JAMXLO01;s__	66154	4600445	94	181693	Medium-quality	6	25	0	4870	63
all_combined_magscot_cleanbin_000577	75.75	6.59	d__Bacteria;p__Pseudomonadota;c__Alphaproteobacteria;o__Acetobacterales;f__Acetobacteraceae;g__;s__	79113	6877742	111	254291	Medium-quality	12	41	3	7275	65.4
all_combined_magscot_cleanbin_000578	76.12	9.58	d__Bacteria;p__Acidobacteriota;c__Terriglobia;o__Bryobacterales;f__Bryobacteraceae;g__Palsa-187;s__	129906	5892069	57	573472	Medium-quality	6	37	3	6036	59.8
all_combined_magscot_cleanbin_000579	88.12	26.95	d__Bacteria;p__Verrucomicrobiota;c__Verrucomicrobiae;o__Palsa-1439;f__Palsa-1439;g__Palsa-1439;s__	145940	5652094	52	763152	Low-quality	8	86	0	6354	57.2
all_combined_magscot_cleanbin_000580	69.59	5.93	d__Bacteria;p__Myxococcota;c__Polyangia;o__Haliangiales;f__SHYZ01;g__;s__	111281	6118649	73	257933	Medium-quality	14	46	6	6469	68.3
all_combined_magscot_cleanbin_000581	90.14	4.35	d__Bacteria;p__Pseudomonadota;c__Alphaproteobacteria;o__Rhizobiales;f__Xanthobacteraceae;g__BOG-931;s__	216802	4288568	24	635156	High-quality	2	42	3	4142	63.2
all_combined_magscot_cleanbin_000582	84.24	6.08	d__Bacteria;p__Pseudomonadota;c__Alphaproteobacteria;o__Rhizobiales;f__Xanthobacteraceae;g__BOG-931;s__	252985	3968015	24	419022	Medium-quality	5	32	0	3926	61.6
all_combined_magscot_cleanbin_000583	77.44	10.82	d__Bacteria;p__Planctomycetota;c__Planctomycetia;o__Pirellulales;f__JALHPA01;g__;s__	98002	7373350	103	372717	Low-quality	3	121	5	6887	61.3
all_combined_magscot_cleanbin_000584	87.91	20.54	d__Bacteria;p__Acidobacteriota;c__Terriglobia;o__Bryobacterales;f__Bryobacteraceae;g__PALSA-243;s__	77381	9403478	164	324902	Low-quality	4	76	1	9198	61.3
all_combined_magscot_cleanbin_000585	78.98	18.9	d__Bacteria;p__Planctomycetota;c__Planctomycetia;o__Gemmatales;f__Gemmataceae;g__;s__	65346	11945940	263	261575	Low-quality	12	110	3	11575	61.4
all_combined_magscot_cleanbin_000586	67.16	1.98	d__Bacteria;p__Bacteroidota;c__Bacteroidia;o__Chitinophagales;f__Chitinophagaceae;g__Parafilimonas;s__	79270	3784467	61	212299	Medium-quality	6	40	1	4125	37.8
all_combined_magscot_cleanbin_000587	88.62	13.78	d__Bacteria;p__Myxococcota;c__Polyangia;o__Polyangiales;f__Polyangiaceae;g__Palsa-1150;s__	305433	8736698	55	585699	Low-quality	12	63	0	7820	67.5
all_combined_magscot_cleanbin_000588	78.19	19.84	d__Bacteria;p__Pseudomonadota;c__Alphaproteobacteria;o__Acetobacterales;f__Acetobacteraceae;g__JASHVB01;s__	65200	8714671	219	379224	Low-quality	16	54	5	8683	65.3
all_combined_magscot_cleanbin_000589	64.35	4.62	d__Bacteria;p__Pseudomonadota;c__Gammaproteobacteria;o__Burkholderiales;f__SG8-41;g__PALSA-1004;s__	48612	3958151	101	132788	Medium-quality	1	35	3	4966	61.8
all_combined_magscot_cleanbin_000590	95.65	17.05	d__Bacteria;p__Planctomycetota;c__Planctomycetia;o__Isosphaerales;f__Isosphaeraceae;g__;s__	144375	15175585	177	408017	Low-quality	11	121	2	12147	62.7
all_combined_magscot_cleanbin_000591	87.49	13.38	d__Bacteria;p__Acidobacteriota;c__Terriglobia;o__Terriglobales;f__Acidobacteriaceae;g__Occallatibacter;s__	59773	7516298	169	196569	Low-quality	5	54	3	8255	61.4
all_combined_magscot_cleanbin_000592	84.61	30.49	d__Bacteria;p__Acidobacteriota;c__Terriglobia;o__Terriglobales;f__SbA1;g__JABDBE01;s__	164406	7041829	56	549693	Low-quality	10	63	0	6722	56.5
all_combined_magscot_cleanbin_000593	76.79	13.29	d__Bacteria;p__Acidobacteriota;c__Terriglobia;o__Bryobacterales;f__Bryobacteraceae;g__Palsa-187;s__	70006	5659573	126	165357	Low-quality	5	42	0	7152	60.4
all_combined_magscot_cleanbin_000594	77.49	14.28	d__Bacteria;p__Acidobacteriota;c__Terriglobia;o__Bryobacterales;f__Bryobacteraceae;g__Palsa-187;s__	75790	6150011	119	398033	Low-quality	3	50	0	7047	60.4
all_combined_magscot_cleanbin_000595	69.55	13.36	d__Bacteria;p__Actinomycetota;c__Thermoleophilia;o__Solirubrobacterales;f__Solirubrobacteraceae;g__Palsa-465;s__	87437	3996305	55	309749	Low-quality	7	60	7	4405	66.8
all_combined_magscot_cleanbin_000596	70.79	9.52	d__Bacteria;p__Verrucomicrobiota;c__Verrucomicrobiae;o__Limisphaerales;f__UBA11358;g__JAJPKI01;s__	86245	4884200	89	315386	Medium-quality	3	53	0	5484	52.3
all_combined_magscot_cleanbin_000597	90.57	20.62	d__Bacteria;p__Verrucomicrobiota;c__Verrucomicrobiae;o__Limisphaerales;f__UBA11358;g__JAJPKI01;s__	135847	6390411	63	368203	Low-quality	6	89	3	7204	54.3
all_combined_magscot_cleanbin_000598	100	32.84	d__Bacteria;p__Myxococcota;c__Polyangia;o__Polyangiales;f__Polyangiaceae;g__Palsa-1150;s__	152874	13325928	147	794205	Low-quality	23	85	0	12552	67.6
all_combined_magscot_cleanbin_000599	59.68	1.6	d__Bacteria;p__Actinomycetota;c__Acidimicrobiia;o__Acidimicrobiales;f__UBA8190;g__;s__	82013	2723127	39	227007	Medium-quality	5	30	3	2899	70.6
all_combined_magscot_cleanbin_000600	81.93	17.25	d__Bacteria;p__Pseudomonadota;c__Alphaproteobacteria;o__ATCC43930;f__Stellaceae;g__AP-15;s__	68981	6427121	136	274155	Low-quality	5	55	3	7002	66.3
all_combined_magscot_cleanbin_000601	93.14	14.85	d__Bacteria;p__Acidobacteriota;c__Terriglobia;o__Terriglobales;f__Acidobacteriaceae;g__Occallatibacter;s__	428902	6800401	31	790011	Low-quality	7	62	3	5709	57.9
all_combined_magscot_cleanbin_000602	89.51	26.73	d__Bacteria;p__Acidobacteriota;c__Terriglobia;o__Terriglobales;f__SbA1;g__QIAJ01;s__	115225	7562530	89	690456	Low-quality	15	99	3	6870	56.2
all_combined_magscot_cleanbin_000603	85.74	27.12	d__Bacteria;p__Pseudomonadota;c__Alphaproteobacteria;o__Caulobacterales;f__Caulobacteraceae;g__Palsa-881;s__	113002	6406259	90	299437	Low-quality	14	51	3	6273	70.1
all_combined_magscot_cleanbin_000604	92.28	33.07	d__Bacteria;p__Acidobacteriota;c__Terriglobia;o__Terriglobales;f__Acidobacteriaceae;g__Occallatibacter;s__	126591	6469094	72	531373	Low-quality	8	75	0	6298	59
all_combined_magscot_cleanbin_000605	79.46	17.5	d__Bacteria;p__Planctomycetota;c__Planctomycetia;o__Planctomycetales;f__Planctomycetaceae;g__;s__	51522	7533439	191	142365	Low-quality	4	77	0	7865	61.9
all_combined_magscot_cleanbin_000606	78.34	5.55	d__Bacteria;p__Pseudomonadota;c__Alphaproteobacteria;o__Rhizobiales;f__Xanthobacteraceae;g__BOG-931;s__	244563	4845360	32	801663	Medium-quality	9	43	0	4633	62.3
all_combined_magscot_cleanbin_000607	74.14	20.24	d__Bacteria;p__Elusimicrobiota;c__Elusimicrobia;o__2-01-FULL-59-12;f__2-01-FULL-59-12;g__;s__	51348	3223851	75	191042	Low-quality	5	69	0	4542	53.4
all_combined_magscot_cleanbin_000608	56.1	4.06	d__Bacteria;p__Acidobacteriota;c__Terriglobia;o__Acidoferrales;f__UBA7541;g__;s__	78473	3489063	56	246374	Medium-quality	1	34	3	3980	55.7
all_combined_magscot_cleanbin_000609	71.69	1.94	d__Bacteria;p__Planctomycetota;c__Planctomycetia;o__Isosphaerales;f__Isosphaeraceae;g__JAQGHR01;s__	114404	5712968	72	385534	Medium-quality	6	71	3	5358	67
all_combined_magscot_cleanbin_000610	73.6	7.25	d__Bacteria;p__Acidobacteriota;c__Terriglobia;o__20CM-2-55-15;f__20CM-2-55-15;g__JAHFTY01;s__	69982	5431488	110	179764	Medium-quality	4	37	3	7020	55.7
all_combined_magscot_cleanbin_000611	86.28	16.95	d__Bacteria;p__Planctomycetota;c__Planctomycetia;o__Isosphaerales;f__Isosphaeraceae;g__;s__	89805	8983895	142	272284	Low-quality	9	91	12	8091	64.3
all_combined_magscot_cleanbin_000612	90.97	17.18	d__Bacteria;p__Acidobacteriota;c__Terriglobia;o__Bryobacterales;f__Bryobacteraceae;g__BOG-234;s__	94695	6972861	120	217664	Low-quality	5	64	0	8761	58.2
all_combined_magscot_cleanbin_000613	70.6	6.86	d__Bacteria;p__Verrucomicrobiota;c__Verrucomicrobiae;o__Limisphaerales;f__Pedosphaeraceae;g__JAQGPB01;s__	96351	5168040	86	244090	Medium-quality	6	44	0	5838	57.1
all_combined_magscot_cleanbin_000614	81.32	32.85	d__Bacteria;p__Pseudomonadota;c__Alphaproteobacteria;o__Acetobacterales;f__Acetobacteraceae;g__JAMXLO01;s__	44922	11040769	347	154694	Low-quality	11	68	3	13397	64.4
all_combined_magscot_cleanbin_000615	63.23	7.52	d__Bacteria;p__Planctomycetota;c__Planctomycetia;o__Gemmatales;f__Gemmataceae;g__UBA4732;s__	140466	8907121	85	542799	Medium-quality	11	70	1	8450	68
all_combined_magscot_cleanbin_000616	75.31	14.64	d__Bacteria;p__Actinomycetota;c__Thermoleophilia;o__Gaiellales;f__Gaiellaceae;g__PALSA-600;s__	168535	3931341	45	364255	Low-quality	6	67	1	3967	68.9
all_combined_magscot_cleanbin_000617	78.4	17.79	d__Bacteria;p__Acidobacteriota;c__Terriglobia;o__Bryobacterales;f__Bryobacteraceae;g__BOG-234;s__	52830	6040223	143	205653	Low-quality	6	50	1	6211	60.5
all_combined_magscot_cleanbin_000618	58.06	4.52	d__Bacteria;p__Pseudomonadota;c__Alphaproteobacteria;o__Micropepsales;f__Micropepsaceae;g__Rhizomicrobium;s__	70062	3064601	57	210354	Medium-quality	2	37	3	3360	62.3
all_combined_magscot_cleanbin_000619	78.65	25.44	d__Bacteria;p__Acidobacteriota;c__Terriglobia;o__Acidoferrales;f__UBA7541;g__Palsa-360;s__	58759	6696590	151	178429	Low-quality	9	51	3	8281	56.6
all_combined_magscot_cleanbin_000620	79.68	22.91	d__Bacteria;p__Actinomycetota;c__Actinomycetes;o__Streptosporangiales;f__Streptosporangiaceae;g__JAJYUU01;s__	75123	7979736	129	263229	Low-quality	5	68	3	9231	68.4
all_combined_magscot_cleanbin_000621	66.28	10.11	d__Bacteria;p__Myxococcota;c__Myxococcia;o__Myxococcales;f__JAKAPL01;g__;s__	66010	4157928	71	258627	Low-quality	2	55	2	4751	66.6
all_combined_magscot_cleanbin_000622	87.28	11.56	d__Bacteria;p__Acidobacteriota;c__Terriglobia;o__Bryobacterales;f__Bryobacteraceae;g__JACOSH01;s__	126987	10261009	124	285761	Low-quality	8	90	3	10163	58.7
all_combined_magscot_cleanbin_000623	72.29	4.13	d__Bacteria;p__Verrucomicrobiota;c__Verrucomicrobiae;o__Chthoniobacterales;f__Chthoniobacteraceae;g__;s__	78579	5985676	103	203900	Medium-quality	7	32	1	6293	60.7
all_combined_magscot_cleanbin_000624	93.18	26.74	d__Bacteria;p__Verrucomicrobiota;c__Verrucomicrobiae;o__Opitutales;f__Opitutaceae;g__Palsa-1447;s__	202172	5143166	46	346330	Low-quality	8	56	4	4615	66.7
all_combined_magscot_cleanbin_000625	83.33	16.54	d__Bacteria;p__Pseudomonadota;c__Alphaproteobacteria;o__Rhizobiales;f__Xanthobacteraceae;g__BOG-931;s__	104329	8185711	95	355230	Low-quality	12	88	1	8527	60.3
all_combined_magscot_cleanbin_000626	72.47	9.09	d__Bacteria;p__Actinomycetota;c__Acidimicrobiia;o__Acidimicrobiales;f__RAAP-2;g__Bog-473;s__	197615	3653990	38	306973	Medium-quality	4	42	6	3831	68.3
all_combined_magscot_cleanbin_000627	77.55	12.75	d__Bacteria;p__Verrucomicrobiota;c__Verrucomicrobiae;o__Limisphaerales;f__Pedosphaeraceae;g__CAIXFN01;s__	111940	4535399	63	320728	Low-quality	4	70	0	4361	60.4
all_combined_magscot_cleanbin_000628	65.79	10.18	d__Bacteria;p__Acidobacteriota;c__Terriglobia;o__Bryobacterales;f__Bryobacteraceae;g__JOPF133;s__	102830	6563925	94	245663	Low-quality	3	38	2	7070	62.1
all_combined_magscot_cleanbin_000629	82.1	22.85	d__Bacteria;p__Acidobacteriota;c__Terriglobia;o__Bryobacterales;f__Bryobacteraceae;g__Bog-159;s__	70880	10514932	202	199660	Low-quality	6	43	1	12654	60.6
all_combined_magscot_cleanbin_000630	65.56	4.92	d__Bacteria;p__Pseudomonadota;c__Gammaproteobacteria;o__Burkholderiales;f__JAEUOS01;g__JAQGMJ01;s__	55607	5269766	117	230005	Medium-quality	3	29	0	6110	64.9
all_combined_magscot_cleanbin_000631	85.02	32.26	d__Bacteria;p__Acidobacteriota;c__Terriglobia;o__Acidoferrales;f__UBA7541;g__Acidoferrum;s__	94800	7820382	103	329307	Low-quality	11	66	0	7274	57.1
all_combined_magscot_cleanbin_000632	78.36	15.3	d__Bacteria;p__Pseudomonadota;c__Alphaproteobacteria;o__Rhizobiales;f__Xanthobacteraceae;g__BOG-931;s__	104907	5499636	74	556743	Low-quality	5	34	3	5226	64.5
all_combined_magscot_cleanbin_000633	68.96	8.36	d__Bacteria;p__Acidobacteriota;c__Terriglobia;o__Bryobacterales;f__Bryobacteraceae;g__Palsa-187;s__	90726	5549886	92	256283	Medium-quality	4	31	1	6075	61.2
all_combined_magscot_cleanbin_000634	69.83	8.42	d__Bacteria;p__Pseudomonadota;c__Alphaproteobacteria;o__Acetobacterales;f__Acetobacteraceae;g__Palsa-883;s__	180817	5838099	40	372720	Medium-quality	9	31	3	5530	66.1
all_combined_magscot_cleanbin_000635	75.11	14.18	d__Bacteria;p__Planctomycetota;c__Phycisphaerae;o__Tepidisphaerales;f__Tepidisphaeraceae;g__JACMJD01;s__	85039	5745684	84	255206	Low-quality	4	43	3	6816	57.2
all_combined_magscot_cleanbin_000636	79.72	3.42	d__Bacteria;p__Planctomycetota;c__Planctomycetia;o__Pirellulales;f__;g__;s__	92420	5533910	79	221301	Medium-quality	2	48	1	5235	59.5
all_combined_magscot_cleanbin_000637	78.26	19.36	d__Bacteria;p__Pseudomonadota;c__Gammaproteobacteria;o__Steroidobacterales;f__Steroidobacteraceae;g__Bog-1198;s__	74243	9500853	167	293688	Low-quality	8	84	0	10554	62.8
all_combined_magscot_cleanbin_000638	90.27	29.83	d__Bacteria;p__Pseudomonadota;c__Alphaproteobacteria;o__Caulobacterales;f__Caulobacteraceae;g__Palsa-881;s__	75115	5280727	96	405137	Low-quality	6	64	0	5704	66.9
all_combined_magscot_cleanbin_000639	68.39	6.12	d__Bacteria;p__Pseudomonadota;c__Gammaproteobacteria;o__Burkholderiales;f__Burkholderiaceae;g__PKWO01;s__	48874	3155820	83	188019	Medium-quality	6	30	3	4372	56.9
all_combined_magscot_cleanbin_000640	71.52	9.88	d__Bacteria;p__Acidobacteriota;c__Terriglobia;o__Terriglobales;f__Acidobacteriaceae;g__Granulicella;s__	75181	4428100	84	409732	Medium-quality	5	45	3	5050	60.2
all_combined_magscot_cleanbin_000641	62.62	4.82	d__Bacteria;p__Pseudomonadota;c__Gammaproteobacteria;o__Burkholderiales;f__Burkholderiaceae;g__Caballeronia;s__	54423	5012949	125	151415	Medium-quality	10	44	6	5855	61.7
all_combined_magscot_cleanbin_000642	63.46	1.34	d__Bacteria;p__Pseudomonadota;c__Gammaproteobacteria;o__Steroidobacterales;f__Steroidobacteraceae;g__Bog-1198;s__	173229	2946642	21	454770	Medium-quality	6	28	3	2756	63.3
all_combined_magscot_cleanbin_000643	55.79	3.98	d__Bacteria;p__Pseudomonadota;c__Alphaproteobacteria;o__Rhizobiales;f__Xanthobacteraceae;g__Bradyrhizobium;s__	167864	3829072	27	389419	Medium-quality	7	37	3	3707	62.2
all_combined_magscot_cleanbin_000644	97.25	38.31	d__Bacteria;p__Pseudomonadota;c__Alphaproteobacteria;o__Caulobacterales;f__Caulobacteraceae;g__Palsa-881;s__	132922	6860289	68	510943	Low-quality	9	64	0	6730	67.8
all_combined_magscot_cleanbin_000645	57.13	7.96	d__Bacteria;p__Gemmatimonadota;c__Gemmatimonadetes;o__Gemmatimonadales;f__Gemmatimonadaceae;g__Fen-1231;s__	86079	4042866	64	158979	Medium-quality	8	42	1	4536	66.1
all_combined_magscot_cleanbin_000646	81.82	11.11	d__Bacteria;p__Acidobacteriota;c__Terriglobia;o__Terriglobales;f__Acidobacteriaceae;g__Granulicella;s__	83759	4417469	64	256027	Low-quality	10	43	0	4369	61
all_combined_magscot_cleanbin_000647	90.03	29.46	d__Bacteria;p__Acidobacteriota;c__Terriglobia;o__Terriglobales;f__Acidobacteriaceae;g__Edaphobacter;s__	187801	7098119	54	525197	Low-quality	7	61	6	6159	58
all_combined_magscot_cleanbin_000648	64.04	14.87	d__Bacteria;p__Planctomycetota;c__UBA11346;o__UBA11346;f__UBA11346;g__;s__	81417	8500652	146	244802	Low-quality	11	121	0	8368	68.5
all_combined_magscot_cleanbin_000649	92.06	29.7	d__Bacteria;p__Pseudomonadota;c__Alphaproteobacteria;o__Rhizobiales;f__Xanthobacteraceae;g__Bradyrhizobium;s__	85880	8417675	157	362503	Low-quality	11	58	0	7925	61.7
all_combined_magscot_cleanbin_000650	68.76	7.14	d__Bacteria;p__JAJYCY01;c__JAJYCY01;o__JAJYGY01;f__JAJYGY01;g__;s__	41292	2387282	73	104082	Medium-quality	2	30	0	3367	65.1
all_combined_magscot_cleanbin_000651	88.56	38.4	d__Bacteria;p__Acidobacteriota;c__Terriglobia;o__Terriglobales;f__Acidobacteriaceae;g__Palsa-288;s__	113687	5586176	62	336723	Low-quality	4	59	3	5743	63.7
all_combined_magscot_cleanbin_000652	67.6	11.96	d__Bacteria;p__Pseudomonadota;c__Alphaproteobacteria;o__Acetobacterales;f__Acetobacteraceae;g__JAMXLO01;s__	78296	4860962	103	392321	Low-quality	2	37	0	4825	64.4
all_combined_magscot_cleanbin_000653	80.78	21.51	d__Bacteria;p__Acidobacteriota;c__Terriglobia;o__Terriglobales;f__Acidobacteriaceae;g__Edaphobacter;s__	185080	5424770	47	611978	Low-quality	10	64	0	4778	57.5
all_combined_magscot_cleanbin_000654	77.42	11.78	d__Bacteria;p__Verrucomicrobiota;c__Verrucomicrobiae;o__Limisphaerales;f__UBA11358;g__UBA11358;s__	172666	4425377	42	389809	Low-quality	3	58	6	4674	54.2
all_combined_magscot_cleanbin_000655	75.73	4.15	d__Bacteria;p__Gemmatimonadota;c__Gemmatimonadetes;o__Gemmatimonadales;f__Gemmatimonadaceae;g__CAMLHT01;s__	191856	6048130	52	420494	Medium-quality	2	46	3	6488	64.9
all_combined_magscot_cleanbin_000656	80.42	16.55	d__Bacteria;p__Pseudomonadota;c__Alphaproteobacteria;o__Rhizobiales;f__Xanthobacteraceae;g__Pseudolabrys;s__	49192	5620777	157	182277	Low-quality	4	70	0	6458	62.3
all_combined_magscot_cleanbin_000657	80.04	12.53	d__Bacteria;p__Verrucomicrobiota;c__Verrucomicrobiae;o__Limisphaerales;f__UBA11358;g__UBA11358;s__	113062	4158696	53	386765	Low-quality	4	36	0	3748	57.4
all_combined_magscot_cleanbin_000658	57.04	1.94	d__Bacteria;p__Actinomycetota;c__Actinomycetes;o__Streptosporangiales;f__Streptosporangiaceae;g__JAFARZ01;s__	92882	4670550	60	244109	Medium-quality	16	27	0	4968	68.6
all_combined_magscot_cleanbin_000659	77.09	30.26	d__Bacteria;p__Acidobacteriota;c__Terriglobia;o__Bryobacterales;f__Bryobacteraceae;g__Palsa-187;s__	190652	7597093	84	370630	Low-quality	7	96	5	7500	58.9
all_combined_magscot_cleanbin_000660	81.81	25.32	d__Bacteria;p__Acidobacteriota;c__Terriglobia;o__Bryobacterales;f__Bryobacteraceae;g__Palsa-187;s__	106323	5841834	71	428698	Low-quality	3	53	4	5914	60.2
all_combined_magscot_cleanbin_000661	67.36	7.07	d__Bacteria;p__Planctomycetota;c__Phycisphaerae;o__WQYP01;f__WQYP01;g__WQYP01;s__	202593	5826557	53	347529	Medium-quality	9	113	2	5010	61.2
all_combined_magscot_cleanbin_000662	86.17	36.45	d__Bacteria;p__Acidobacteriota;c__Terriglobia;o__Bryobacterales;f__Bryobacteraceae;g__Palsa-187;s__	82077	7935059	137	227935	Low-quality	6	67	3	9281	59.5
all_combined_magscot_cleanbin_000663	55.11	8.82	d__Bacteria;p__Pseudomonadota;c__Alphaproteobacteria;o__ATCC43930;f__Stellaceae;g__;s__	113408	3923459	44	287333	Medium-quality	2	27	0	4099	63.8
all_combined_magscot_cleanbin_000664	77.45	13.5	d__Bacteria;p__Myxococcota;c__Polyangia;o__Polyangiales;f__Polyangiaceae;g__Palsa-1150;s__	59179	8216302	182	197948	Low-quality	17	64	0	8838	69.3
all_combined_magscot_cleanbin_000665	82.83	22.77	d__Bacteria;p__Planctomycetota;c__Planctomycetia;o__Isosphaerales;f__Isosphaeraceae;g__JAJYCH01;s__	70770	11617866	221	249673	Low-quality	10	89	7	10668	65.6
all_combined_magscot_cleanbin_000666	78.25	27.19	d__Bacteria;p__Pseudomonadota;c__Alphaproteobacteria;o__Rhizobiales;f__Xanthobacteraceae;g__Bradyrhizobium;s__	89411	6967748	85	244202	Low-quality	10	43	0	6609	63.5
all_combined_magscot_cleanbin_000667	77.93	32.21	d__Bacteria;p__Bacteroidota;c__Bacteroidia;o__Chitinophagales;f__Chitinophagaceae;g__Puia;s__	64878	10150952	238	292526	Low-quality	9	76	6	10012	52.5
all_combined_magscot_cleanbin_000668	65.11	3.52	d__Bacteria;p__Acidobacteriota;c__Terriglobia;o__Bryobacterales;f__Bryobacteraceae;g__BOG-234;s__	98633	5141762	87	277683	Medium-quality	5	37	0	5918	58.8
all_combined_magscot_cleanbin_000669	70.92	7.53	d__Bacteria;p__Acidobacteriota;c__Terriglobia;o__Bryobacterales;f__Bryobacteraceae;g__BOG-234;s__	71670	5909440	106	214403	Medium-quality	6	46	3	6513	59.3
all_combined_magscot_cleanbin_000670	91.08	54.5	d__Bacteria;p__Verrucomicrobiota;c__Verrucomicrobiae;o__Limisphaerales;f__;g__;s__	183606	10665373	74	531668	Low-quality	14	127	3	9497	56.2
all_combined_magscot_cleanbin_000671	75.45	10.21	d__Bacteria;p__Verrucomicrobiota;c__Verrucomicrobiae;o__Opitutales;f__Opitutaceae;g__Palsa-1447;s__	204083	3943208	31	449110	Low-quality	7	51	4	3725	68.3
all_combined_magscot_cleanbin_000672	86.12	15.44	d__Bacteria;p__Acidobacteriota;c__Terriglobia;o__Acidoferrales;f__UBA7541;g__Acidoferrum;s__	133850	5931142	65	474166	Low-quality	7	41	5	5104	58.3
all_combined_magscot_cleanbin_000673	63.63	5.65	d__Bacteria;p__Planctomycetota;c__Planctomycetia;o__Pirellulales;f__PALSA-1355;g__;s__	79091	4774980	76	350574	Medium-quality	6	35	3	4285	61.7
all_combined_magscot_cleanbin_000674	72.4	11.74	d__Bacteria;p__Pseudomonadota;c__Alphaproteobacteria;o__UBA9219;f__UBA9219;g__CAIQVS01;s__	34039	2360397	88	83499	Low-quality	4	45	3	3529	54.6
all_combined_magscot_cleanbin_000675	59.03	7.4	d__Bacteria;p__Eremiobacterota;c__Eremiobacteria;o__Baltobacterales;f__Baltobacteraceae;g__Cybelea;s__	98342	2694031	36	186617	Medium-quality	5	53	0	2731	61.7
all_combined_magscot_cleanbin_000676	73.83	10.61	d__Bacteria;p__Acidobacteriota;c__Terriglobia;o__Terriglobales;f__Koribacteraceae;g__Bog-257;s__	85670	5129968	76	232411	Low-quality	7	48	0	5153	57.9
all_combined_magscot_cleanbin_000677	67.66	11.9	d__Bacteria;p__Bacteroidota;c__Bacteroidia;o__Sphingobacteriales;f__Sphingobacteriaceae;g__Mucilaginibacter;s__	97665	5001644	70	225347	Low-quality	2	28	4	5082	41
all_combined_magscot_cleanbin_000678	68.78	21.3	d__Bacteria;p__Pseudomonadota;c__Gammaproteobacteria;o__Steroidobacterales;f__Steroidobacteraceae;g__DAIDKA01;s__	103447	4780386	75	312489	Low-quality	4	44	2	4575	63.2
all_combined_magscot_cleanbin_000679	68.74	11.33	d__Bacteria;p__Pseudomonadota;c__Gammaproteobacteria;o__Steroidobacterales;f__Steroidobacteraceae;g__Bog-1198;s__	124246	4308948	46	272567	Low-quality	5	28	3	3867	63.3
all_combined_magscot_cleanbin_000680	79.18	6.14	d__Bacteria;p__Planctomycetota;c__Phycisphaerae;o__WQYP01;f__WQYP01;g__WQYP01;s__	200359	4649018	30	409927	Medium-quality	6	62	3	5515	57.8
all_combined_magscot_cleanbin_000681	67.5	0.43	d__Bacteria;p__Pseudomonadota;c__Alphaproteobacteria;o__Sphingomonadales;f__Sphingomonadaceae;g__;s__	78109	3160734	53	230833	Medium-quality	5	33	3	3651	66.3
all_combined_magscot_cleanbin_000682	69.95	23.58	d__Bacteria;p__Acidobacteriota;c__Terriglobia;o__Bryobacterales;f__Bryobacteraceae;g__Palsa-89;s__	80552	6516117	98	208423	Low-quality	5	31	0	7529	58.5
all_combined_magscot_cleanbin_000683	89.92	41.2	d__Bacteria;p__Desulfobacterota_B;c__Binatia;o__Binatales;f__Binataceae;g__;s__	57061	9792589	225	209407	Low-quality	15	78	0	12257	60.1
all_combined_magscot_cleanbin_000684	55.4	3.55	d__Bacteria;p__Verrucomicrobiota;c__Verrucomicrobiae;o__Chthoniobacterales;f__SZAS-18;g__SZAS-18;s__	105323	2921193	39	179680	Medium-quality	4	38	3	2891	62.8
all_combined_magscot_cleanbin_000685	98.37	31.01	d__Bacteria;p__Pseudomonadota;c__Alphaproteobacteria;o__Micropepsales;f__Micropepsaceae;g__Rhizomicrobium;s__	76214	4351834	86	283311	Low-quality	4	62	3	4275	62.9
all_combined_magscot_cleanbin_000686	70.52	4.4	d__Bacteria;p__Acidobacteriota;c__Terriglobia;o__Terriglobales;f__SbA1;g__Sulfotelmatobacter;s__	232011	4351766	28	462113	Medium-quality	9	29	0	3687	58.4
all_combined_magscot_cleanbin_000687	65.06	2.8	d__Bacteria;p__Bacteroidota;c__Bacteroidia;o__Chitinophagales;f__Chitinophagaceae;g__Puia;s__	144606	3682080	34	321682	Medium-quality	5	29	0	4066	50.7
all_combined_magscot_cleanbin_000688	98.27	18.18	d__Bacteria;p__Bacteroidota;c__Bacteroidia;o__Chitinophagales;f__Chitinophagaceae;g__Puia;s__	104259	6801526	97	463496	Low-quality	3	68	7	6924	51.5
all_combined_magscot_cleanbin_000689	76.71	20.36	d__Bacteria;p__Acidobacteriota;c__Terriglobia;o__Terriglobales;f__Acidobacteriaceae;g__Occallatibacter;s__	188045	4140604	35	513399	Low-quality	2	31	3	3612	59.5
all_combined_magscot_cleanbin_000690	95.63	53.19	d__Bacteria;p__Pseudomonadota;c__Alphaproteobacteria;o__Micropepsales;f__Micropepsaceae;g__Rhizomicrobium;s__	88500	8150566	136	406820	Low-quality	9	68	4	8001	63.4
all_combined_magscot_cleanbin_000691	57.4	5.9	d__Bacteria;p__Actinomycetota;c__Acidimicrobiia;o__Acidimicrobiales;f__Palsa-688;g__;s__	44481	2933804	82	165441	Medium-quality	5	33	0	3537	69.9
all_combined_magscot_cleanbin_000692	64.69	8.66	d__Bacteria;p__Acidobacteriota;c__Terriglobia;o__Bryobacterales;f__Bryobacteraceae;g__Palsa-89;s__	158363	5102238	46	375385	Medium-quality	8	98	3	5149	57.7
all_combined_magscot_cleanbin_000693	64.08	9.37	d__Bacteria;p__Acidobacteriota;c__Terriglobia;o__Bryobacterales;f__Bryobacteraceae;g__Palsa-89;s__	202960	5318356	37	499338	Medium-quality	9	32	0	5132	58.8
all_combined_magscot_cleanbin_000694	81.89	36.95	d__Bacteria;p__Pseudomonadota;c__Alphaproteobacteria;o__Rhizobiales;f__Xanthobacteraceae;g__BOG-931;s__	41889	10586955	342	148673	Low-quality	17	79	2	11401	62
all_combined_magscot_cleanbin_000695	98.72	47.81	d__Bacteria;p__Acidobacteriota;c__Terriglobia;o__Acidoferrales;f__UBA7541;g__Palsa-295;s__	83507	10792761	169	545174	Low-quality	24	110	5	11289	57.1
all_combined_magscot_cleanbin_000696	70.88	9.14	d__Bacteria;p__Pseudomonadota;c__Alphaproteobacteria;o__Rhizobiales;f__Xanthobacteraceae;g__BOG-931;s__	151025	4830092	40	357798	Medium-quality	7	26	1	4605	62.5
all_combined_magscot_cleanbin_000697	84.4	10.95	d__Bacteria;p__Pseudomonadota;c__Alphaproteobacteria;o__Rhizobiales;f__Xanthobacteraceae;g__Bradyrhizobium;s__	187302	7341899	56	455835	Low-quality	7	50	0	6975	63
all_combined_magscot_cleanbin_000698	62.12	9.06	d__Bacteria;p__Planctomycetota;c__Planctomycetia;o__Isosphaerales;f__Isosphaeraceae;g__;s__	76353	6616501	112	304885	Medium-quality	9	59	9	5973	64.8
all_combined_magscot_cleanbin_000699	68.76	14.9	d__Bacteria;p__Acidobacteriota;c__Terriglobia;o__Bryobacterales;f__Bryobacteraceae;g__JALYXI01;s__	41607	7897503	252	117234	Low-quality	3	48	0	10794	58
all_combined_magscot_cleanbin_000700	62.32	6.26	d__Bacteria;p__Bacteroidota;c__Bacteroidia;o__Chitinophagales;f__Chitinophagaceae;g__Flavipsychrobacter;s__	46260	3573309	91	158298	Medium-quality	3	34	1	4535	44.2
all_combined_magscot_cleanbin_000701	74.39	17.67	d__Bacteria;p__Acidobacteriota;c__Terriglobia;o__Terriglobales;f__SbA1;g__Sulfotelmatobacter;s__	79346	4626452	65	308224	Low-quality	6	41	6	4305	58.5
all_combined_magscot_cleanbin_000702	89.49	30.22	d__Bacteria;p__Actinomycetota;c__Thermoleophilia;o__Gaiellales;f__Gaiellaceae;g__PALSA-600;s__	63442	6219669	125	154762	Low-quality	5	88	5	7364	70
all_combined_magscot_cleanbin_000703	66.33	3.73	d__Bacteria;p__Myxococcota;c__Polyangia;o__Fen-1088;f__Fen-1088;g__JADGRB01;s__	79251	4409119	72	222323	Medium-quality	10	21	0	4159	69.9
all_combined_magscot_cleanbin_000704	76.45	10.53	d__Bacteria;p__Planctomycetota;c__Planctomycetia;o__Isosphaerales;f__Isosphaeraceae;g__;s__	79391	8434664	151	285343	Low-quality	7	59	9	8253	64.2
all_combined_magscot_cleanbin_000705	79.71	18.52	d__Bacteria;p__Pseudomonadota;c__Alphaproteobacteria;o__Rhizobiales;f__Beijerinckiaceae;g__Roseiarcus;s__	62001	8094865	191	243469	Low-quality	8	56	0	9252	63
all_combined_magscot_cleanbin_000706	75.74	11.96	d__Bacteria;p__Verrucomicrobiota;c__Verrucomicrobiae;o__Chthoniobacterales;f__Chthoniobacteraceae;g__Chthoniobacter;s__	67779	8090146	152	234330	Low-quality	14	59	1	8581	62.3
all_combined_magscot_cleanbin_000707	57.71	3.26	d__Bacteria;p__Verrucomicrobiota;c__Verrucomicrobiae;o__Chthoniobacterales;f__UBA10450;g__;s__	81171	2097671	26	250052	Medium-quality	4	23	0	2208	58
all_combined_magscot_cleanbin_000708	64.96	8.03	d__Bacteria;p__Chlamydiota;c__Chlamydiia;o__Chlamydiales;f__Rhabdochlamydiaceae;g__JABDFI01;s__	88408	1944794	26	190773	Medium-quality	1	31	14	2137	45
all_combined_magscot_cleanbin_000709	70.31	17.96	d__Bacteria;p__Verrucomicrobiota;c__Verrucomicrobiae;o__Chthoniobacterales;f__Chthoniobacteraceae;g__JAJPJG01;s__	86253	3189210	46	233410	Low-quality	5	44	3	3765	58.2
all_combined_magscot_cleanbin_000710	81.91	24.77	d__Bacteria;p__Acidobacteriota;c__Terriglobia;o__Terriglobales;f__SbA1;g__Sulfotelmatobacter;s__	206799	7163072	57	837476	Low-quality	15	97	5	6466	57.3
all_combined_magscot_cleanbin_000711	80.65	19.94	d__Bacteria;p__Acidobacteriota;c__Terriglobia;o__Terriglobales;f__SbA1;g__JABDBE01;s__	149085	5834808	48	316638	Low-quality	8	62	0	5413	56.4
all_combined_magscot_cleanbin_000712	96.27	30.74	d__Bacteria;p__Acidobacteriota;c__Terriglobia;o__Terriglobales;f__SbA1;g__JABDBE01;s__	237776	7706725	75	562558	Low-quality	11	69	3	6962	56
all_combined_magscot_cleanbin_000713	58.77	3.85	d__Bacteria;p__Acidobacteriota;c__Terriglobia;o__Bryobacterales;f__Bryobacteraceae;g__Palsa-187;s__	59467	3973924	84	148377	Medium-quality	3	36	0	5135	59.4
all_combined_magscot_cleanbin_000714	91.89	39.36	d__Bacteria;p__Verrucomicrobiota;c__Verrucomicrobiae;o__Limisphaerales;f__UBA11358;g__UBA11358;s__	120647	10966700	120	507598	Low-quality	8	103	3	10875	56.5
all_combined_magscot_cleanbin_000715	84.16	11.62	d__Bacteria;p__Pseudomonadota;c__Alphaproteobacteria;o__Rhizobiales;f__Xanthobacteraceae;g__BOG-931;s__	235114	6158457	56	592054	Low-quality	6	51	1	5799	62.9
all_combined_magscot_cleanbin_000716	65.41	9.52	d__Bacteria;p__Acidobacteriota;c__Terriglobia;o__Terriglobales;f__SbA1;g__Sulfotelmatobacter;s__	94586	4759728	68	473518	Medium-quality	10	43	0	5043	56.7
all_combined_magscot_cleanbin_000717	65.95	15.74	d__Bacteria;p__Myxococcota;c__Polyangia;o__Haliangiales;f__Haliangiaceae;g__JABFXX01;s__	188678	5621255	60	417573	Low-quality	4	27	3	5468	67.7
all_combined_magscot_cleanbin_000718	84.76	25.85	d__Bacteria;p__Acidobacteriota;c__Terriglobia;o__Bryobacterales;f__Bryobacteraceae;g__Solibacter;s__	73560	10129793	177	319771	Low-quality	4	45	1	10726	62
all_combined_magscot_cleanbin_000719	87.14	29.68	d__Bacteria;p__Pseudomonadota;c__Alphaproteobacteria;o__Rhizobiales;f__Beijerinckiaceae;g__Roseiarcus;s__	56775	6773994	144	216259	Low-quality	10	48	3	7326	64.4
all_combined_magscot_cleanbin_000720	95.95	62.32	d__Bacteria;p__Bacteroidota;c__Bacteroidia;o__Sphingobacteriales;f__Sphingobacteriaceae;g__Mucilaginibacter;s__	69992	13224769	262	469129	Low-quality	11	100	8	14055	43.3
all_combined_magscot_cleanbin_000721	86.04	11.43	d__Bacteria;p__Myxococcota;c__Polyangia;o__Polyangiales;f__Polyangiaceae;g__Palsa-1150;s__	177671	8261671	65	670545	Low-quality	14	49	3	7300	69.9
all_combined_magscot_cleanbin_000722	72.58	14.08	d__Bacteria;p__Pseudomonadota;c__Alphaproteobacteria;o__Rhizobiales;f__Xanthobacteraceae;g__JAJPKK01;s__	120691	7312029	81	352147	Low-quality	15	50	3	6958	65.5
all_combined_magscot_cleanbin_000723	81.63	23.2	d__Bacteria;p__Gemmatimonadota;c__Gemmatimonadetes;o__Gemmatimonadales;f__Gemmatimonadaceae;g__Fen-1231;s__	246694	5424831	44	692849	Low-quality	3	44	0	5122	63.7
all_combined_magscot_cleanbin_000724	86.17	30.25	d__Bacteria;p__Verrucomicrobiota;c__Verrucomicrobiae;o__Limisphaerales;f__Palsa-1400;g__Palsa-1400;s__	85061	10565657	178	306652	Low-quality	15	124	1	12461	56.7
all_combined_magscot_cleanbin_000725	66.88	2.89	d__Bacteria;p__Myxococcota;c__Polyangia;o__Haliangiales;f__Haliangiaceae;g__JABFXX01;s__	121313	6826921	90	346506	Medium-quality	11	47	0	6784	67.8
all_combined_magscot_cleanbin_000726	62.57	3.93	d__Bacteria;p__Verrucomicrobiota;c__Verrucomicrobiae;o__Chthoniobacterales;f__UBA10450;g__AV80;s__	142545	2970457	27	259107	Medium-quality	4	32	3	3097	59.1
all_combined_magscot_cleanbin_000727	71.69	16.77	d__Bacteria;p__Bacteroidota;c__Bacteroidia;o__Sphingobacteriales;f__Sphingobacteriaceae;g__Mucilaginibacter;s__	53607	6060546	150	196224	Low-quality	6	55	5	6831	41.4
all_combined_magscot_cleanbin_000728	88.07	7.19	d__Bacteria;p__Desulfobacterota_B;c__Binatia;o__Binatales;f__Binataceae;g__Binatus;s__	155926	4440648	37	389688	Medium-quality	8	43	6	4154	60
all_combined_magscot_cleanbin_000729	75.66	18	d__Bacteria;p__Desulfobacterota_B;c__Binatia;o__Binatales;f__Binataceae;g__Binatus;s__	72448	6090654	159	344121	Low-quality	15	56	0	5913	59.7
all_combined_magscot_cleanbin_000730	93.51	46.14	d__Bacteria;p__Acidobacteriota;c__Terriglobia;o__Terriglobales;f__Acidobacteriaceae;g__Acidisarcina;s__	97865	9952914	146	351890	Low-quality	16	77	7	9424	58.9
all_combined_magscot_cleanbin_000731	76.12	18.97	d__Bacteria;p__Acidobacteriota;c__Terriglobia;o__Acidoferrales;f__UBA7541;g__Acidoferrum;s__Acidoferrum sp013289855	62588	6445927	133	163128	Low-quality	3	50	4	7560	56.9
all_combined_magscot_cleanbin_000732	63.4	5.05	d__Bacteria;p__Myxococcota;c__Polyangia;o__Haliangiales;f__Haliangiaceae;g__JABFXX01;s__	75596	7693350	140	504158	Medium-quality	8	44	0	8962	70.9
all_combined_magscot_cleanbin_000733	64.47	11.83	d__Bacteria;p__Acidobacteriota;c__Terriglobia;o__Terriglobales;f__Acidobacteriaceae;g__Occallatibacter;s__	69963	5523735	105	214012	Low-quality	6	44	7	6514	58.3
all_combined_magscot_cleanbin_000734	59.19	5.87	d__Bacteria;p__Acidobacteriota;c__Terriglobia;o__Bryobacterales;f__Bryobacteraceae;g__JACOSH01;s__	54961	6460126	147	179739	Medium-quality	7	33	0	8179	58.8
all_combined_magscot_cleanbin_000735	91.53	24.24	d__Bacteria;p__Pseudomonadota;c__Alphaproteobacteria;o__Micropepsales;f__Micropepsaceae;g__Rhizomicrobium;s__	112035	3087888	41	256401	Low-quality	4	44	1	3215	62.5
all_combined_magscot_cleanbin_000736	90.6	22.06	d__Bacteria;p__Planctomycetota;c__Planctomycetia;o__Isosphaerales;f__Isosphaeraceae;g__JAKAUH01;s__	81895	14736069	275	259097	Low-quality	9	87	7	12289	67.6
all_combined_magscot_cleanbin_000737	59.99	2.06	d__Bacteria;p__Acidobacteriota;c__Terriglobia;o__Terriglobales;f__Acidobacteriaceae;g__Acidicapsa;s__	84724	5434181	106	162165	Medium-quality	8	27	0	5734	57
all_combined_magscot_cleanbin_000738	67.42	5.86	d__Bacteria;p__Acidobacteriota;c__Terriglobia;o__Terriglobales;f__Acidobacteriaceae;g__Acidicapsa;s__	142086	3960124	36	314992	Medium-quality	5	32	0	4019	59.2
all_combined_magscot_cleanbin_000739	94.64	48.77	d__Bacteria;p__Acidobacteriota;c__Terriglobia;o__Terriglobales;f__Acidobacteriaceae;g__Alloacidobacterium;s__	161923	7275490	59	292670	Low-quality	12	56	6	6765	56.3
all_combined_magscot_cleanbin_000740	69.34	18.09	d__Bacteria;p__Acidobacteriota;c__Terriglobia;o__Bryobacterales;f__Bryobacteraceae;g__;s__	73417	9467854	158	211474	Low-quality	6	40	0	10347	60
all_combined_magscot_cleanbin_000741	55.97	5.3	d__Bacteria;p__Eremiobacterota;c__Eremiobacteria;o__Baltobacterales;f__Baltobacteraceae;g__;s__	57447	2829785	60	226243	Medium-quality	1	29	2	3241	67.2
all_combined_magscot_cleanbin_000742	72.36	10.18	d__Bacteria;p__Planctomycetota;c__Planctomycetia;o__Gemmatales;f__Gemmataceae;g__UBA4732;s__	67849	6844685	138	192129	Low-quality	11	30	3	6682	61.5
all_combined_magscot_cleanbin_000743	68.08	13.75	d__Bacteria;p__Planctomycetota;c__Planctomycetia;o__Gemmatales;f__Gemmataceae;g__UBA4732;s__	59258	9091515	212	214800	Low-quality	11	91	5	9438	66.9
all_combined_magscot_cleanbin_000744	54.61	12.69	d__Bacteria;p__Pseudomonadota;c__Alphaproteobacteria;o__Rickettsiales;f__SXRF01;g__;s__	29850	1904060	76	95417	Low-quality	2	36	0	2853	56.1
all_combined_magscot_cleanbin_000745	74.52	21.04	d__Bacteria;p__Actinomycetota;c__Actinomycetes;o__Streptosporangiales;f__Streptosporangiaceae;g__Palsa-504;s__	63869	10088972	261	239499	Low-quality	5	83	3	10382	69.7
all_combined_magscot_cleanbin_000746	57.91	2.03	d__Bacteria;p__Planctomycetota;c__Planctomycetia;o__Gemmatales;f__Gemmataceae;g__;s__	70943	4986466	89	220709	Medium-quality	3	52	3	5063	60.7
all_combined_magscot_cleanbin_000747	51.18	6.05	d__Bacteria;p__Bacteroidota;c__Bacteroidia;o__Cytophagales;f__Cyclobacteriaceae;g__ELB16-189;s__	45121	3827916	108	145898	Medium-quality	2	33	0	6027	44
all_combined_magscot_cleanbin_000748	54.95	1.31	d__Bacteria;p__Actinomycetota;c__Actinomycetes;o__Sporichthyales;f__Sporichthyaceae;g__;s__	64485	3733086	75	194009	Medium-quality	7	24	3	4241	70.3
all_combined_magscot_cleanbin_000749	99.32	44.24	d__Bacteria;p__Pseudomonadota;c__Alphaproteobacteria;o__Acetobacterales;f__Acetobacteraceae;g__Rhodopila;s__	64124	15134970	307	308452	Low-quality	27	131	7	16536	62.4
all_combined_magscot_cleanbin_000750	76.02	9.43	d__Bacteria;p__Acidobacteriota;c__Terriglobia;o__Terriglobales;f__Acidobacteriaceae;g__Acidisarcina;s__	64955	4784129	93	228483	Medium-quality	5	36	0	4721	59.4
all_combined_magscot_cleanbin_000751	53.89	4.9	d__Bacteria;p__Actinomycetota;c__Thermoleophilia;o__Gaiellales;f__Gaiellaceae;g__Palsa-739;s__	54356	1851094	49	139720	Medium-quality	1	26	0	2398	69.6
all_combined_magscot_cleanbin_000752	76.83	7.71	d__Bacteria;p__Acidobacteriota;c__Terriglobia;o__Bryobacterales;f__Bryobacteraceae;g__BOG-234;s__	71785	5733000	108	225885	Medium-quality	7	35	0	6731	59.1
all_combined_magscot_cleanbin_000753	72.37	13.77	d__Bacteria;p__Acidobacteriota;c__Terriglobia;o__Bryobacterales;f__Bryobacteraceae;g__BOG-234;s__	311662	5371770	25	927460	Low-quality	13	52	3	5173	59.3
all_combined_magscot_cleanbin_000754	63.34	15.91	d__Bacteria;p__Acidobacteriota;c__Terriglobia;o__Acidoferrales;f__UBA7541;g__Acidoferrum;s__	60510	6135077	132	239150	Low-quality	4	46	1	6505	58.3
all_combined_magscot_cleanbin_000755	77.28	23.93	d__Bacteria;p__Pseudomonadota;c__Alphaproteobacteria;o__Micropepsales;f__Micropepsaceae;g__Rhizomicrobium;s__	67489	5940405	100	154725	Low-quality	6	64	0	7423	61.9
all_combined_magscot_cleanbin_000756	72.97	30.84	d__Bacteria;p__Acidobacteriota;c__Terriglobia;o__Terriglobales;f__Acidobacteriaceae;g__Occallatibacter;s__	67904	6769740	144	242130	Low-quality	10	57	0	7729	58.5
all_combined_magscot_cleanbin_000757	54.6	11.2	d__Bacteria;p__Pseudomonadota;c__Gammaproteobacteria;o__Steroidobacterales;f__Steroidobacteraceae;g__FEN-1191;s__	56785	3218046	76	143548	Low-quality	3	35	3	3949	64.4
all_combined_magscot_cleanbin_000758	60.51	9.34	d__Bacteria;p__Acidobacteriota;c__Terriglobia;o__Bryobacterales;f__Bryobacteraceae;g__BOG-234;s__	95415	6214637	97	243077	Medium-quality	8	59	3	6861	59.5
all_combined_magscot_cleanbin_000759	72.6	19.71	d__Bacteria;p__Pseudomonadota;c__Gammaproteobacteria;o__Burkholderiales;f__Burkholderiaceae;g__Paraburkholderia;s__	129705	7172696	83	594697	Low-quality	11	53	9	7015	62
all_combined_magscot_cleanbin_000760	68.34	24.96	d__Bacteria;p__Myxococcota;c__Polyangia;o__Fen-1088;f__Fen-1088;g__;s__	65639	5441979	139	181410	Low-quality	10	32	0	4979	70.4
all_combined_magscot_cleanbin_000761	68.94	10.3	d__Bacteria;p__Actinomycetota;c__Thermoleophilia;o__Solirubrobacterales;f__Solirubrobacteraceae;g__Palsa-465;s__	87556	4566397	67	229378	Low-quality	5	46	3	4879	67.9
all_combined_magscot_cleanbin_000762	62.25	8.69	d__Bacteria;p__Actinomycetota;c__Thermoleophilia;o__Solirubrobacterales;f__Solirubrobacteraceae;g__Palsa-465;s__	106176	2534760	37	179044	Medium-quality	3	29	0	2749	67.7
all_combined_magscot_cleanbin_000763	80.83	31.14	d__Bacteria;p__Verrucomicrobiota;c__Verrucomicrobiae;o__Limisphaerales;f__UBA11358;g__UBA11358;s__	55543	7892106	192	156501	Low-quality	8	67	2	9937	56.1
all_combined_magscot_cleanbin_000764	63.7	3.63	d__Bacteria;p__Actinomycetota;c__Acidimicrobiia;o__Acidimicrobiales;f__Palsa-688;g__JAKCDU01;s__	85656	3330922	57	233802	Medium-quality	6	33	0	3508	69.1
all_combined_magscot_cleanbin_000765	62.84	11.48	d__Bacteria;p__Verrucomicrobiota;c__Verrucomicrobiae;o__Verrucomicrobiales;f__Verrucomicrobiaceae;g__VFKE01;s__	44191	4681437	131	122831	Low-quality	5	32	5	5796	60
all_combined_magscot_cleanbin_000766	61.65	14.27	d__Bacteria;p__Acidobacteriota;c__Terriglobia;o__Acidoferrales;f__UBA7541;g__Palsa-189;s__	42152	3718890	113	121670	Low-quality	4	38	2	4915	58.7
all_combined_magscot_cleanbin_000767	49.62	5.54	d__Bacteria;p__Pseudomonadota;c__Alphaproteobacteria;o__Micropepsales;f__Micropepsaceae;g__CAIYRG01;s__	39192	1743530	54	109271	Low-quality	1	20	0	2406	61.4
all_combined_magscot_cleanbin_000768	53.81	9.51	d__Bacteria;p__Acidobacteriota;c__Terriglobia;o__Acidoferrales;f__UBA7541;g__;s__	40915	3029245	85	112092	Medium-quality	0	21	0	4082	60.6
all_combined_magscot_cleanbin_000769	72.88	17.09	d__Bacteria;p__Acidobacteriota;c__Terriglobia;o__Acidoferrales;f__UBA7541;g__Palsa-189;s__	60672	5157518	93	190756	Low-quality	6	49	2	6071	60.5
all_combined_magscot_cleanbin_000770	91.01	59.56	d__Bacteria;p__Pseudomonadota;c__Alphaproteobacteria;o__Acetobacterales;f__Acetobacteraceae;g__Rhodopila;s__	240071	12191879	72	946249	Low-quality	18	78	9	11331	62.8
all_combined_magscot_cleanbin_000771	69.8	10.6	d__Bacteria;p__Verrucomicrobiota;c__Verrucomicrobiae;o__Chthoniobacterales;f__UBA10450;g__Palsa-1382;s__	176126	3289461	22	265926	Low-quality	5	43	5	3287	57.1
all_combined_magscot_cleanbin_000772	76.08	22.98	d__Bacteria;p__Myxococcota;c__Polyangia;o__Polyangiales;f__Polyangiaceae;g__PALSA-1152;s__	76995	16513123	282	491296	Low-quality	24	59	4	17775	69.3
all_combined_magscot_cleanbin_000773	79.36	16.03	d__Bacteria;p__Pseudomonadota;c__Gammaproteobacteria;o__Burkholderiales;f__Burkholderiaceae;g__Schlegelella_A;s__	133536	5458779	60	409363	Low-quality	5	36	6	5391	69.2
all_combined_magscot_cleanbin_000774	79.21	28.96	d__Bacteria;p__Verrucomicrobiota;c__Verrucomicrobiae;o__Limisphaerales;f__UBA11358;g__UBA11358;s__	64993	6151032	137	223278	Low-quality	3	69	5	6007	56.1
all_combined_magscot_cleanbin_000775	72.43	8.95	d__Bacteria;p__Eremiobacterota;c__Eremiobacteria;o__Baltobacterales;f__Baltobacteraceae;g__Lustribacter;s__	82748	3641054	52	204435	Medium-quality	2	47	0	4112	64.2
all_combined_magscot_cleanbin_000776	75.74	8.27	d__Bacteria;p__Verrucomicrobiota;c__Verrucomicrobiae;o__Opitutales;f__Opitutaceae;g__;s__	112835	4248183	52	541851	Medium-quality	8	55	3	4490	59.6
all_combined_magscot_cleanbin_000777	85.69	32.18	d__Bacteria;p__Acidobacteriota;c__Terriglobia;o__Terriglobales;f__Acidobacteriaceae;g__Edaphobacter;s__	124610	6370963	67	288702	Low-quality	12	63	0	5547	57.4
all_combined_magscot_cleanbin_000778	86.4	27.65	d__Bacteria;p__Acidobacteriota;c__Terriglobia;o__Terriglobales;f__Acidobacteriaceae;g__Edaphobacter;s__	76033	6045935	128	293332	Low-quality	4	64	0	5458	58.4
all_combined_magscot_cleanbin_000779	56.09	2.64	d__Bacteria;p__Myxococcota;c__Polyangia;o__Palsa-1104;f__Palsa-1104;g__;s__	69278	4056882	81	151423	Medium-quality	6	26	0	4717	67.5
all_combined_magscot_cleanbin_000780	78.48	19.45	d__Bacteria;p__Verrucomicrobiota;c__Verrucomicrobiae;o__Opitutales;f__Opitutaceae;g__Palsa-1447;s__	216931	4425272	35	385687	Low-quality	3	64	3	4280	64.5
all_combined_magscot_cleanbin_000781	100	42.17	d__Bacteria;p__Acidobacteriota;c__Terriglobia;o__Terriglobales;f__Acidobacteriaceae;g__Palsa-288;s__	109397	8999387	127	393047	Low-quality	10	103	0	8963	59.4
all_combined_magscot_cleanbin_000782	75.38	6.64	d__Bacteria;p__Acidobacteriota;c__Vicinamibacteria;o__Vicinamibacterales;f__UBA2999;g__JAHFUI01;s__	86794	5691098	100	246248	Medium-quality	9	40	0	6257	65.2
all_combined_magscot_cleanbin_000783	64.91	5.13	d__Bacteria;p__Myxococcota;c__UBA727;o__UBA727;f__G023898405;g__G023898405;s__	70015	2211988	41	153350	Medium-quality	2	31	4	2754	45.3
all_combined_magscot_cleanbin_000784	60.12	3.33	d__Bacteria;p__Planctomycetota;c__Planctomycetia;o__Isosphaerales;f__Isosphaeraceae;g__JAFANO01;s__	63872	5756222	119	205075	Medium-quality	8	29	5	5000	66.7
all_combined_magscot_cleanbin_000785	74.13	27.13	d__Bacteria;p__Planctomycetota;c__Planctomycetia;o__Isosphaerales;f__Isosphaeraceae;g__JAFANO01;s__	67325	14959741	277	245082	Low-quality	16	153	0	13731	65.6
all_combined_magscot_cleanbin_000786	75.43	22.6	d__Bacteria;p__Acidobacteriota;c__Terriglobia;o__Terriglobales;f__SbA1;g__Sulfotelmatobacter;s__	51881	9550583	247	183738	Low-quality	7	87	0	12476	58.3
all_combined_magscot_cleanbin_000787	67.02	8.87	d__Bacteria;p__Acidobacteriota;c__Terriglobia;o__Acidoferrales;f__UBA7541;g__Palsa-189;s__	76692	3928960	68	219626	Medium-quality	5	29	2	4523	59
all_combined_magscot_cleanbin_000788	50.69	0.77	d__Bacteria;p__Acidobacteriota;c__Terriglobia;o__Terriglobales;f__Acidobacteriaceae;g__Occallatibacter;s__	145889	2245047	18	299344	Medium-quality	4	21	0	2144	57.8
all_combined_magscot_cleanbin_000789	44.55	0.35	d__Bacteria;p__Actinomycetota;c__Actinomycetes;o__Mycobacteriales;f__Jatrophihabitantaceae;g__;s__	51739	1985889	44	178636	Low-quality	4	28	3	2350	65.1
all_combined_magscot_cleanbin_000790	63.31	1.14	d__Bacteria;p__Acidobacteriota;c__Terriglobia;o__Bryobacterales;f__Bryobacteraceae;g__;s__	96009	4143830	54	286374	Medium-quality	6	21	4	3878	64.2
all_combined_magscot_cleanbin_000791	53.98	2.17	d__Bacteria;p__Bdellovibrionota;c__FAC87;o__UBA2466;f__UBA2466;g__;s__	91409	3299955	47	214072	Medium-quality	4	35	3	3895	54
all_combined_magscot_cleanbin_000792	77.92	23.21	d__Bacteria;p__Acidobacteriota;c__Terriglobia;o__Bryobacterales;f__Bryobacteraceae;g__Palsa-187;s__	157570	5516643	59	545925	Low-quality	5	51	3	5596	59.8
all_combined_magscot_cleanbin_000793	77.28	22.65	d__Bacteria;p__Acidobacteriota;c__Terriglobia;o__Bryobacterales;f__Bryobacteraceae;g__Palsa-187;s__	93315	11466892	181	349651	Low-quality	12	61	1	13145	60.2
all_combined_magscot_cleanbin_000794	92.47	42.27	d__Bacteria;p__Acidobacteriota;c__Terriglobia;o__Bryobacterales;f__Bryobacteraceae;g__Palsa-187;s__	122772	12189647	119	298502	Low-quality	13	87	0	13380	61.1
all_combined_magscot_cleanbin_000795	62.59	9.55	d__Bacteria;p__Verrucomicrobiota;c__Verrucomicrobiae;o__Limisphaerales;f__;g__;s__	77195	6024400	111	217759	Medium-quality	8	67	3	6622	59.7
all_combined_magscot_cleanbin_000796	65.77	10.73	d__Bacteria;p__Planctomycetota;c__Planctomycetia;o__Planctomycetales;f__Planctomycetaceae;g__;s__	57065	6673522	142	296966	Low-quality	12	61	3	6594	60.1
all_combined_magscot_cleanbin_000797	75.59	21.77	d__Bacteria;p__Desulfobacterota_B;c__Binatia;o__Binatales;f__Binataceae;g__JADMIL01;s__	51915	4129402	93	164326	Low-quality	5	41	0	4423	61.2
all_combined_magscot_cleanbin_000798	79.33	23.2	d__Bacteria;p__Planctomycetota;c__Planctomycetia;o__Planctomycetales;f__Planctomycetaceae;g__;s__	38231	10066878	292	98074	Low-quality	8	72	6	10593	60.2
all_combined_magscot_cleanbin_000799	82.03	6.27	d__Bacteria;p__Planctomycetota;c__Planctomycetia;o__Isosphaerales;f__Isosphaeraceae;g__;s__	102499	10552675	136	337594	Medium-quality	15	84	3	9100	61.8
all_combined_magscot_cleanbin_000800	65.2	14.66	d__Bacteria;p__Verrucomicrobiota;c__Verrucomicrobiae;o__Opitutales;f__Opitutaceae;g__Palsa-1447;s__	44940	3082366	78	203665	Low-quality	4	42	0	3698	64.2
all_combined_magscot_cleanbin_000801	62.35	17.58	d__Bacteria;p__Pseudomonadota;c__Gammaproteobacteria;o__Xanthomonadales;f__Rhodanobacteraceae;g__Rudaea;s__	39907	4784791	148	159432	Low-quality	5	53	2	5882	62.1
all_combined_magscot_cleanbin_000802	66.5	16.93	d__Bacteria;p__Planctomycetota;c__Planctomycetia;o__Pirellulales;f__PALSA-1355;g__;s__	36674	6060498	208	103226	Low-quality	6	45	5	7159	62.2
all_combined_magscot_cleanbin_000803	66.35	11.44	d__Bacteria;p__Pseudomonadota;c__Alphaproteobacteria;o__Micropepsales;f__Micropepsaceae;g__Rhizomicrobium;s__	129248	6620136	99	418033	Low-quality	2	65	1	6526	60.3
all_combined_magscot_cleanbin_000804	73.49	18.09	d__Bacteria;p__Pseudomonadota;c__Alphaproteobacteria;o__Micropepsales;f__Micropepsaceae;g__Rhizomicrobium;s__	97789	2424812	46	217384	Low-quality	1	32	1	2450	63.3
all_combined_magscot_cleanbin_000805	57.98	2.87	d__Bacteria;p__Pseudomonadota;c__Alphaproteobacteria;o__Micavibrionales;f__Micavibrionaceae;g__JACQIJ01;s__	87383	2016910	36	153572	Medium-quality	2	22	0	2623	60
all_combined_magscot_cleanbin_000806	41.27	1.47	d__Bacteria;p__Pseudomonadota;c__Gammaproteobacteria;o__Pseudomonadales;f__CAMLJR01;g__CAMLJR01;s__	44569	2073715	58	101561	Low-quality	3	24	3	2793	57.4
all_combined_magscot_cleanbin_000807	65.1	4.69	d__Bacteria;p__Verrucomicrobiota;c__Verrucomicrobiae;o__Limisphaerales;f__JAQGOX01;g__JAQGOX01;s__	72781	5090513	100	172263	Medium-quality	2	37	4	6281	52.7
all_combined_magscot_cleanbin_000808	62.75	9.14	d__Bacteria;p__Pseudomonadota;c__Alphaproteobacteria;o__Reyranellales;f__Reyranellaceae;g__Reyranella;s__	86189	5869126	103	317578	Medium-quality	8	27	0	5820	67
all_combined_magscot_cleanbin_000809	67.69	7.21	d__Bacteria;p__Myxococcota;c__Polyangia;o__Polyangiales;f__Polyangiaceae;g__Palsa-1150;s__	49331	7373856	196	139748	Medium-quality	10	70	0	8524	68.2
all_combined_magscot_cleanbin_000810	76.75	16.04	d__Bacteria;p__Acidobacteriota;c__Terriglobia;o__Bryobacterales;f__Bryobacteraceae;g__BOG-234;s__	79072	6867214	113	174883	Low-quality	8	43	1	8142	58.8
all_combined_magscot_cleanbin_000811	69.48	11.82	d__Bacteria;p__Verrucomicrobiota;c__Verrucomicrobiae;o__Limisphaerales;f__Palsa-1400;g__Palsa-1400;s__	61871	5195403	109	206427	Low-quality	9	43	1	5849	55.1
all_combined_magscot_cleanbin_000812	95.51	35.18	d__Bacteria;p__Acidobacteriota;c__Terriglobia;o__Terriglobales;f__Acidobacteriaceae;g__Occallatibacter;s__	77205	8554917	162	335849	Low-quality	10	76	0	8304	58.6
all_combined_magscot_cleanbin_000813	66.24	3.43	d__Bacteria;p__Acidobacteriota;c__Terriglobia;o__Terriglobales;f__Acidobacteriaceae;g__Acidicapsa;s__	90690	4811943	71	268897	Medium-quality	8	46	3	4440	57.2
all_combined_magscot_cleanbin_000814	63.58	7.56	d__Bacteria;p__Acidobacteriota;c__Terriglobia;o__Acidoferrales;f__UBA7541;g__Palsa-189;s__	182150	3167185	25	236646	Medium-quality	2	37	4	3295	60.5
all_combined_magscot_cleanbin_000815	78.31	18.37	d__Bacteria;p__Verrucomicrobiota;c__Verrucomicrobiae;o__Limisphaerales;f__UBA11358;g__UBA11358;s__	66531	3912007	74	177723	Low-quality	3	54	0	3643	54.9
all_combined_magscot_cleanbin_000816	59.39	9.36	d__Bacteria;p__Acidobacteriota;c__Terriglobia;o__Terriglobales;f__Acidobacteriaceae;g__Occallatibacter;s__	79115	2923555	42	185634	Medium-quality	7	31	0	3208	58.8
all_combined_magscot_cleanbin_000817	53.28	4.46	d__Bacteria;p__Planctomycetota;c__Phycisphaerae;o__WQYP01;f__WQYP01;g__WQYP01;s__	104571	4472712	65	280897	Medium-quality	4	77	2	5532	59.5
all_combined_magscot_cleanbin_000818	74.03	15.67	d__Bacteria;p__Actinomycetota;c__Thermoleophilia;o__Gaiellales;f__Gaiellaceae;g__Palsa-739;s__	59664	3452362	70	238645	Low-quality	2	65	3	3959	69.3
all_combined_magscot_cleanbin_000819	77.77	34.67	d__Bacteria;p__Actinomycetota;c__Acidimicrobiia;o__Acidimicrobiales;f__RAAP-2;g__Bog-473;s__	71503	7316094	130	244123	Low-quality	10	106	3	8343	69.3
all_combined_magscot_cleanbin_000820	47.07	5.48	d__Bacteria;p__Pseudomonadota;c__Alphaproteobacteria;o__ATCC43930;f__Stellaceae;g__;s__	38627	4317184	155	121452	Low-quality	6	24	0	5928	66.1
all_combined_magscot_cleanbin_000821	73.81	20.54	d__Bacteria;p__Actinomycetota;c__Acidimicrobiia;o__IMCC26256;f__PALSA-555;g__;s__	53862	5356475	135	167780	Low-quality	6	51	3	6922	70.1
all_combined_magscot_cleanbin_000822	61.85	11.28	d__Bacteria;p__Acidobacteriota;c__Vicinamibacteria;o__Vicinamibacterales;f__UBA2999;g__2-02-FULL-65-29;s__	49021	6304583	173	110103	Low-quality	6	47	1	8043	64.3
all_combined_magscot_cleanbin_000823	85.93	30.73	d__Bacteria;p__Acidobacteriota;c__Terriglobia;o__Bryobacterales;f__Bryobacteraceae;g__BOG-234;s__	49394	10084141	261	186593	Low-quality	10	78	0	12883	59.8
all_combined_magscot_cleanbin_000824	68.95	3.3	d__Bacteria;p__Acidobacteriota;c__Terriglobia;o__Terriglobales;f__Acidobacteriaceae;g__Granulicella_C;s__	118350	4554300	56	238382	Medium-quality	9	32	0	4802	60.2
all_combined_magscot_cleanbin_000825	49.65	4.91	d__Bacteria;p__Gemmatimonadota;c__Gemmatimonadetes;o__Gemmatimonadales;f__GWC2-71-9;g__Palsa-1233;s__	75362	2822344	44	221770	Low-quality	4	38	0	3318	64.9
all_combined_magscot_cleanbin_000826	46.98	1.41	d__Bacteria;p__Actinomycetota;c__Acidimicrobiia;o__Acidimicrobiales;f__CADCSY01;g__JAEKLB01;s__	58661	1949830	44	200998	Low-quality	0	32	3	2317	71
all_combined_magscot_cleanbin_000827	57.44	6.74	d__Bacteria;p__Actinomycetota;c__Acidimicrobiia;o__Acidimicrobiales;f__Iamiaceae;g__JAUJOW01;s__	36968	2727910	95	69476	Medium-quality	2	35	1	3595	71
all_combined_magscot_cleanbin_000828	67.76	5.93	d__Bacteria;p__Planctomycetota;c__Planctomycetia;o__Gemmatales;f__Gemmataceae;g__JAIOQJ01;s__	85697	9448426	161	230936	Medium-quality	12	42	1	9276	61.4
all_combined_magscot_cleanbin_000829	83.24	26.56	d__Bacteria;p__Acidobacteriota;c__Terriglobia;o__Terriglobales;f__Acidobacteriaceae;g__Occallatibacter;s__	197129	9646704	97	813120	Low-quality	12	120	3	9033	57
all_combined_magscot_cleanbin_000830	75.86	32.84	d__Bacteria;p__Acidobacteriota;c__Terriglobia;o__Terriglobales;f__Acidobacteriaceae;g__Occallatibacter;s__	284491	7608178	33	769032	Low-quality	10	58	0	6262	58.1
all_combined_magscot_cleanbin_000831	81.36	25.27	d__Bacteria;p__Bacteroidota;c__Bacteroidia;o__Sphingobacteriales;f__Sphingobacteriaceae;g__Mucilaginibacter;s__	56287	6579625	149	254320	Low-quality	9	62	0	7504	40.9
all_combined_magscot_cleanbin_000832	39.98	7.92	d__Bacteria;p__Pseudomonadota;c__Alphaproteobacteria;o__Micropepsales;f__Micropepsaceae;g__Rhizomicrobium;s__	40535	6650568	213	141999	Low-quality	8	55	0	9182	65.2
all_combined_magscot_cleanbin_000833	60.6	13.34	d__Bacteria;p__Acidobacteriota;c__Terriglobia;o__Bryobacterales;f__Bryobacteraceae;g__BOG-234;s__	48629	5869980	162	230513	Low-quality	7	35	5	8149	59.8
all_combined_magscot_cleanbin_000834	81.4	17.46	d__Bacteria;p__Planctomycetota;c__Planctomycetia;o__Isosphaerales;f__Isosphaeraceae;g__;s__	160715	14857769	132	513563	Low-quality	9	94	3	12053	62.1
all_combined_magscot_cleanbin_000835	81.7	27.51	d__Bacteria;p__Acidobacteriota;c__Terriglobia;o__Bryobacterales;f__Bryobacteraceae;g__BOG-234;s__	97392	9097545	113	340742	Low-quality	8	46	0	10426	59.1
all_combined_magscot_cleanbin_000836	51.85	3.78	d__Bacteria;p__Bacteroidota;c__Bacteroidia;o__Chitinophagales;f__Chitinophagaceae;g__Flavipsychrobacter;s__	77899	2944986	52	222505	Medium-quality	3	26	3	3917	48.3
all_combined_magscot_cleanbin_000837	42.77	3.13	d__Bacteria;p__Myxococcota;c__XYA12-FULL-58-9;o__XYA12-FULL-58-9;f__JALHOP01;g__JALHOP01;s__	65121	3654300	72	117942	Low-quality	2	27	3	4770	62.5
